# Supplementary material for: What is your count? An observational study of lymph node counting in 2,028 colorectal cancer resections
Source: PLoS One. 2024 Feb 8;19(2):e0295209. doi: 10.1371/journal.pone.0295209 (PMC10852306; doi:10.1371/journal.pone.0295209)
Supplement: S1 Data — (CSV) [file pone.0295209.s002.csv]

	Acc_Year	T_STAGE	N_STAGE	Y_VAR	LNcount	LNpos	TDpos	TDcount	PATHOLOGIST
1	2012	8	3	1	17	0	0	-99	456677409
2	2012	5	5	1	23	3	1	2	456677409
3	2012	5	4	1	18	3	0	-99	456677409
4	2012	5	1	1	18	0	0	-99	80140896
5	2012	3	0	1	-99	-99	0	-99	685413534
6	2012	4	1	1	21	0	0	-99	80140896
7	2012	8	5	2	14	0	1	4	576641842
8	2012	5	0	1	20	0	0	-99	685413534
9	2012	5	1	1	15	0	0	-99	242286103
10	2012	5	1	1	17	0	0	-99	553360526
11	2012	5	3	1	12	1	0	-99	159857506
12	2013	7	8	1	12	7	1	-99	345063650
13	2013	5	8	1	12	7	0	-99	527099916
14	2013	5	1	1	18	0	0	-99	12609481
15	2013	5	1	1	19	0	0	-99	12609481
16	2013	5	1	1	23	0	0	-99	527099916
17	2013	4	1	1	16	0	0	-99	527099916
18	2013	5	7	1	20	4	0	-99	527099916
19	2013	4	1	1	12	0	0	-99	12609481
20	2013	4	1	1	16	0	0	-99	345063650
21	2013	5	3	1	13	1	0	-99	12609481
22	2013	5	4	1	11	2	1	2	12609481
23	2013	7	8	1	24	8	1	-99	345063650
24	2013	5	7	2	17	4	1	2	345063650
25	2013	5	1	1	15	0	0	-99	527099916
26	2013	5	3	1	16	1	0	-99	527099916
27	2013	3	1	1	3	0	0	-99	843756511
28	2013	5	1	2	6	0	0	-99	527099916
29	2013	5	1	1	13	0	0	-99	576080970
30	2013	5	1	1	19	0	0	-99	960169022
31	2013	5	1	1	21	0	0	-99	345063650
32	2013	5	1	1	16	0	0	-99	345063650
33	2013	5	3	1	14	1	1	1	527099916
34	2013	7	8	1	21	17	1	-99	101601949
35	2013	8	4	1	50	3	1	2	843756511
36	2013	5	3	1	20	1	0	-99	843756511
37	2013	5	1	1	14	0	0	-99	345063650
38	2013	0	1	2	8	0	0	-99	101601949
39	2013	5	1	1	21	0	0	-99	12609481
40	2013	3	1	1	13	0	0	-99	242286103
41	2013	5	1	1	35	0	0	-99	242782522
42	2013	5	1	2	12	0	0	-99	80140896
43	2013	8	1	2	6	0	0	-99	80140896
44	2013	8	1	2	13	0	0	-99	80140896
45	2013	5	4	1	9	2	0	-99	80140896
46	2013	5	3	1	12	1	1	1	576641842
47	2013	5	3	1	42	1	0	-99	80140896
48	2013	5	4	2	11	2	0	-99	80140896
49	2013	4	1	1	20	0	0	-99	80140896
50	2013	5	7	1	15	4	0	-99	576641842
51	2013	5	1	2	15	0	0	-99	242286103
52	2013	3	1	1	24	0	0	-99	242782522
53	2013	5	4	1	15	3	1	4	242782522
54	2013	4	1	1	21	0	0	-99	685413534
55	2013	4	1	1	12	0	0	-99	242782522
56	2013	3	1	2	17	0	0	-99	685413534
57	2013	5	1	1	29	0	0	-99	685413534
58	2013	8	3	2	38	1	0	-99	685413534
59	2013	5	3	1	19	1	0	-99	80140896
60	2013	7	1	2	13	0	0	-99	685413534
61	2013	5	4	2	33	3	1	1	685413534
62	2013	5	1	1	23	0	0	-99	576641842
63	2013	8	8	1	22	8	1	19	685413534
64	2013	5	1	1	18	0	0	-99	576641842
65	2013	5	8	2	14	8	1	19	685413534
66	2013	8	1	1	18	0	0	-99	685413534
67	2013	5	5	2	10	0	1	5	80140896
68	2013	5	1	2	24	0	0	-99	199594084
69	2013	5	5	1	29	0	1	1	80140896
70	2013	7	4	1	40	2	1	8	80140896
71	2013	5	4	1	13	2	1	4	80140896
72	2013	3	1	1	19	0	0	-99	80140896
73	2013	5	1	1	19	0	0	-99	242782522
74	2013	5	4	1	22	2	0	-99	242782522
75	2013	5	4	1	14	2	1	1	80140896
76	2013	5	1	2	16	0	0	-99	685413534
77	2013	4	4	2	14	2	0	-99	199594084
78	2013	5	3	2	21	1	0	-99	685413534
79	2013	5	1	2	6	0	0	-99	199594084
80	2013	8	3	1	11	1	1	2	576641842
81	2013	3	3	1	13	1	0	-99	80140896
82	2013	5	4	1	27	2	0	-99	576641842
83	2013	4	1	1	17	0	0	-99	685413534
84	2013	5	1	2	14	0	0	-99	576641842
85	2013	4	1	1	21	0	0	-99	80140896
86	2013	5	1	2	40	0	0	-99	685413534
87	2013	5	8	1	26	16	1	9	576641842
88	2013	4	1	1	6	0	0	-99	685413534
89	2013	5	1	1	12	0	0	-99	576641842
90	2013	8	1	1	20	0	0	-99	199594084
91	2013	5	1	1	27	0	0	-99	199594084
92	2013	4	1	1	13	0	0	-99	576641842
93	2013	5	1	1	38	0	0	-99	576641842
94	2013	8	5	2	13	0	1	5	80140896
95	2013	8	3	1	16	1	0	-99	80140896
96	2013	5	5	1	18	0	1	4	576641842
97	2013	5	7	1	10	4	0	-99	199594084
98	2013	7	1	1	49	0	0	-99	80140896
99	2013	4	8	1	17	7	1	2	80140896
100	2013	5	1	1	34	0	0	-99	80140896
101	2013	4	1	1	11	0	0	-99	80140896
102	2013	5	3	2	23	1	0	-99	80140896
103	2013	5	3	1	22	1	0	-99	80140896
104	2013	3	1	1	25	0	0	-99	685413534
105	2013	5	4	1	17	2	0	-99	685413534
106	2013	7	4	1	17	3	1	-99	199594084
107	2013	8	3	1	20	1	0	-99	199594084
108	2013	4	1	1	17	0	0	-99	199594084
109	2013	5	1	1	28	0	0	-99	199594084
110	2013	8	4	2	17	3	1	3	199594084
111	2013	8	1	1	30	0	0	-99	199594084
112	2013	5	7	1	18	5	0	-99	72589942
113	2013	7	4	1	47	3	1	3	576641842
114	2013	5	1	1	26	0	0	-99	199594084
115	2013	7	5	1	24	0	1	1	685413534
116	2013	5	8	1	15	12	1	5	685413534
117	2013	5	1	1	19	0	0	-99	72589942
118	2013	5	1	1	10	0	0	-99	80140896
119	2013	3	1	1	20	0	0	-99	80140896
120	2013	5	4	1	45	2	0	-99	685413534
121	2013	5	1	1	14	0	0	-99	80140896
122	2013	4	1	1	21	0	0	-99	72589942
123	2013	5	1	1	48	0	0	-99	80140896
124	2013	5	1	1	12	0	0	-99	72589942
125	2013	8	7	1	20	4	0	-99	576641842
126	2013	4	1	1	23	0	0	-99	80140896
127	2013	5	3	1	26	1	0	-99	80140896
128	2013	5	1	1	17	0	0	-99	80140896
129	2013	5	1	1	18	0	0	-99	80140896
130	2013	5	3	2	18	1	0	-99	576641842
131	2013	5	5	1	17	0	1	3	80140896
132	2013	5	1	1	23	0	0	-99	685413534
133	2013	4	1	1	25	0	0	-99	576641842
134	2013	5	1	1	26	0	0	-99	685413534
135	2013	8	1	1	14	0	0	-99	80140896
136	2013	4	1	1	25	0	0	-99	576641842
137	2013	5	1	1	18	0	0	-99	685413534
138	2013	4	4	1	22	3	0	-99	685413534
139	2013	5	1	1	20	0	0	-99	685413534
140	2013	8	1	1	24	0	0	-99	72589942
141	2013	5	1	1	15	0	0	-99	242782522
142	2013	5	8	2	21	10	1	1	242782522
143	2013	5	8	1	18	11	1	1	242782522
144	2013	5	7	1	14	5	0	-99	72589942
145	2013	5	7	1	21	5	0	-99	576641842
146	2013	8	8	2	20	12	1	3	685413534
147	2013	7	4	1	13	3	0	-99	685413534
148	2013	3	1	1	17	0	0	-99	685413534
149	2013	4	4	1	9	2	0	-99	685413534
150	2013	8	3	1	22	3	0	-99	80140896
151	2013	5	5	2	13	0	1	3	80140896
152	2013	5	1	1	21	0	0	-99	685413534
153	2013	5	1	2	16	0	0	-99	685413534
154	2013	5	3	1	27	1	0	-99	80140896
155	2013	5	3	2	20	1	0	-99	685413534
156	2013	7	3	1	30	2	0	-99	80140896
157	2013	7	5	2	14	0	1	1	685413534
158	2013	5	1	1	27	0	1	1	576641842
159	2013	5	3	1	23	1	0	-99	80140896
160	2013	5	1	1	19	0	0	-99	80140896
161	2013	5	4	1	17	3	0	-99	80140896
162	2013	8	4	1	34	2	0	-99	242782522
163	2013	5	4	1	14	3	0	-99	576641842
164	2013	5	1	1	15	0	0	-99	242782522
165	2013	7	4	1	36	2	0	-99	242782522
166	2013	5	4	1	41	2	0	-99	685413534
167	2013	5	5	1	26	0	1	1	685413534
168	2013	8	5	2	13	1	1	2	72589942
169	2013	5	1	2	24	0	0	-99	80140896
170	2013	7	3	1	22	1	0	-99	242782522
171	2013	7	4	1	11	3	0	-99	242782522
172	2013	8	3	1	26	1	0	-99	80140896
173	2013	5	5	1	14	0	1	4	576641842
174	2013	3	1	1	29	0	0	-99	576641842
175	2013	4	1	1	24	0	0	-99	80140896
176	2013	3	1	1	18	0	0	-99	685413534
177	2013	5	3	1	17	1	1	2	576641842
178	2013	5	1	1	20	0	0	-99	576641842
179	2013	5	3	1	16	1	0	-99	685413534
180	2013	5	3	2	6	1	1	1	72589942
181	2013	8	8	1	25	8	1	2	72589942
182	2013	5	1	2	16	0	0	-99	80140896
183	2013	5	3	1	18	1	1	10	80140896
184	2013	3	1	1	22	0	0	-99	80140896
185	2013	4	1	2	25	0	0	-99	80140896
186	2013	7	1	1	10	0	0	-99	576641842
187	2013	7	1	1	19	0	0	-99	576641842
188	2013	8	5	1	13	0	1	8	685413534
189	2013	4	1	1	12	0	0	-99	685413534
190	2013	5	1	1	17	0	0	-99	576641842
191	2013	4	1	1	17	0	0	-99	576641842
192	2013	5	1	1	15	0	0	-99	72589942
193	2013	5	8	1	31	8	0	-99	72589942
194	2013	5	1	2	18	0	0	-99	242782522
195	2013	8	1	2	11	0	0	-99	242782522
196	2013	4	0	1	-99	-99	0	-99	242782522
197	2013	5	1	1	14	0	0	-99	242782522
198	2013	5	1	1	24	0	0	-99	553360526
199	2013	5	4	1	21	2	0	-99	553360526
200	2013	5	7	1	12	5	1	5	159857506
201	2013	4	3	1	16	1	0	-99	937523050
202	2013	4	5	1	28	3	1	1	72589942
203	2013	5	1	1	24	0	0	-99	837492143
204	2013	5	4	1	38	2	1	1	323249384
205	2013	4	1	1	34	0	0	-99	138648201
206	2013	5	1	2	23	0	0	-99	72589942
207	2013	4	0	1	-99	-99	0	-99	837492143
208	2013	4	1	1	19	0	0	-99	138648201
209	2013	5	1	1	15	0	0	-99	273598494
210	2013	5	1	1	26	0	0	-99	273598494
211	2013	4	1	1	24	0	0	-99	420824743
212	2013	1	1	2	17	0	0	-99	487429524
213	2013	4	1	1	45	0	0	-99	553360526
214	2013	5	1	1	15	0	0	-99	937523050
215	2013	5	8	1	46	8	0	-99	273598494
216	2013	5	3	2	18	1	0	-99	323249384
217	2013	5	1	1	27	0	0	-99	837492143
218	2013	3	1	1	10	0	0	-99	159857506
219	2013	5	1	1	24	0	0	-99	159857506
220	2013	5	5	1	56	0	1	2	487429524
221	2013	5	3	1	33	1	0	-99	138648201
222	2013	5	5	1	13	2	1	1	138648201
223	2013	5	1	1	26	0	0	-99	273598494
224	2013	5	7	1	23	4	1	2	273598494
225	2013	5	5	1	12	0	1	1	138648201
226	2013	5	3	1	12	1	0	-99	159857506
227	2013	3	1	1	3	0	0	-99	159857506
228	2013	4	1	2	22	0	0	-99	72589942
229	2013	4	1	2	23	0	0	-99	837492143
230	2013	4	1	1	29	0	0	-99	273598494
231	2013	7	8	1	15	7	0	-99	273598494
232	2013	5	3	1	17	1	0	-99	323249384
233	2013	5	1	1	8	0	0	-99	323249384
234	2013	4	1	1	15	0	0	-99	138648201
235	2013	7	8	1	12	12	1	-99	138648201
236	2013	5	7	1	20	4	0	-99	72589942
237	2013	5	1	1	25	0	0	-99	273598494
238	2013	4	3	1	27	1	0	-99	273598494
239	2013	8	1	1	15	0	0	-99	937523050
240	2013	5	1	1	28	0	0	-99	323249384
241	2013	5	1	1	15	0	0	-99	159857506
242	2013	5	8	1	52	29	0	-99	420824743
243	2013	5	3	1	45	1	0	-99	273598494
244	2013	2	1	1	16	0	0	-99	837492143
245	2013	4	1	1	14	0	0	-99	159857506
246	2013	4	1	1	26	0	0	-99	159857506
247	2013	8	1	1	17	0	0	-99	323249384
248	2013	8	4	1	32	3	0	-99	937523050
249	2013	5	8	1	20	10	1	-99	553360526
250	2013	3	1	1	30	0	0	-99	487429524
251	2013	5	1	1	20	0	0	-99	937523050
252	2013	5	1	1	39	0	0	-99	837492143
253	2013	5	1	1	26	0	0	-99	837492143
254	2013	4	1	1	13	0	0	-99	487429524
255	2013	5	4	1	12	2	1	4	138648201
256	2013	5	4	1	19	3	0	-99	273598494
257	2013	4	1	1	12	0	0	-99	323249384
258	2013	7	3	1	12	1	0	-99	323249384
259	2013	4	4	1	19	2	0	-99	487429524
260	2013	4	1	1	2	0	0	-99	138648201
261	2013	5	1	1	16	0	0	-99	138648201
262	2013	4	1	1	15	0	0	-99	837492143
263	2013	4	1	1	19	0	0	-99	273598494
264	2013	4	1	2	12	0	0	-99	487429524
265	2013	3	1	1	11	0	0	-99	159857506
266	2013	5	1	1	28	0	0	-99	273598494
267	2013	5	1	1	36	0	0	-99	837492143
268	2013	7	3	1	28	1	1	3	553360526
269	2013	5	1	1	12	0	0	-99	138648201
270	2013	5	1	1	27	0	0	-99	138648201
271	2013	4	1	1	49	0	0	-99	487429524
272	2013	5	1	1	42	0	0	-99	323249384
273	2013	5	3	1	14	2	0	-99	273598494
274	2013	5	1	1	25	0	0	-99	487429524
275	2013	5	1	1	22	0	0	-99	323249384
276	2013	8	1	2	31	0	1	1	323249384
277	2013	7	4	1	28	2	1	-99	937523050
278	2013	4	1	1	40	0	0	-99	937523050
279	2013	7	4	1	19	3	1	1	138648201
280	2013	8	8	1	20	9	0	-99	273598494
281	2013	5	4	1	31	2	0	-99	487429524
282	2013	4	1	1	28	0	0	-99	159857506
283	2013	5	1	1	46	0	0	-99	159857506
284	2013	4	1	1	30	0	0	-99	322750973
285	2013	4	1	1	37	0	0	-99	322750973
286	2013	5	3	1	19	1	0	-99	420824743
287	2013	5	7	1	27	5	1	2	420824743
288	2013	4	1	1	16	0	0	-99	323249384
289	2013	3	1	1	27	0	0	-99	487429524
290	2013	4	1	1	9	0	0	-99	322750973
291	2013	5	3	2	10	1	0	-99	159857506
292	2013	4	1	1	22	0	0	-99	487429524
293	2013	5	3	1	25	1	0	-99	487429524
294	2013	7	7	1	51	4	1	1	323249384
295	2013	7	3	1	17	1	0	-99	273598494
296	2013	7	1	1	17	1	0	-99	273598494
297	2013	5	4	1	35	3	0	-99	837492143
298	2013	5	3	1	19	1	1	1	837492143
299	2013	5	1	1	75	0	0	-99	420824743
300	2013	5	1	1	26	0	0	-99	420824743
301	2013	7	8	2	38	11	1	3	487429524
302	2013	0	3	1	13	1	0	-99	896074876
303	2013	4	1	1	25	0	0	-99	159857506
304	2013	5	3	1	29	1	0	-99	837492143
305	2013	5	1	1	19	0	0	-99	323249384
306	2013	4	1	2	22	0	0	-99	896074876
307	2013	5	7	1	25	4	0	-99	420824743
308	2013	4	1	1	18	0	0	-99	420824743
309	2013	4	3	2	29	1	0	-99	487429524
310	2013	3	1	1	19	0	0	-99	487429524
311	2013	5	1	1	42	0	1	1	273598494
312	2013	4	3	1	23	1	0	-99	138648201
313	2013	5	3	1	20	1	0	-99	273598494
314	2013	4	4	1	42	2	0	-99	273598494
315	2013	7	4	1	25	3	1	3	837492143
316	2013	5	1	1	27	0	0	-99	837492143
317	2013	4	1	1	50	0	0	-99	553360526
318	2013	4	1	1	16	0	0	-99	322750973
319	2013	5	4	1	15	3	0	-99	138648201
320	2013	4	4	1	35	3	0	-99	273598494
321	2013	7	4	1	22	2	1	22	837492143
322	2013	4	3	1	30	1	0	-99	553360526
323	2013	5	1	1	24	0	0	-99	553360526
324	2013	5	8	1	26	9	1	1	420824743
325	2013	5	3	1	26	1	1	1	420824743
326	2013	7	4	1	42	2	0	-99	323249384
327	2013	8	1	1	17	0	0	-99	322750973
328	2013	5	1	1	43	0	0	-99	323249384
329	2013	7	1	1	26	0	0	-99	273598494
330	2013	5	1	1	36	0	0	-99	273598494
331	2013	5	1	1	19	0	1	1	273598494
332	2013	5	1	1	20	0	0	-99	138648201
333	2013	5	3	1	31	1	0	-99	322750973
334	2013	7	7	1	10	4	1	3	273598494
335	2013	5	3	1	24	1	0	-99	101601949
336	2013	5	7	1	13	5	0	-99	527099916
337	2013	5	1	1	19	0	0	-99	527099916
338	2013	5	5	1	15	0	1	1	12609481
339	2013	4	1	1	13	0	0	-99	576080970
340	2013	5	7	1	27	5	0	-99	101601949
341	2013	5	1	1	16	0	0	-99	12609481
342	2013	8	1	1	18	0	0	-99	515908462
343	2013	5	1	1	12	0	1	17	515908462
344	2013	7	7	1	14	5	0	-99	515908462
345	2013	8	3	1	12	1	1	-99	345063650
346	2013	5	1	2	14	0	0	-99	345063650
347	2013	4	1	2	12	0	0	-99	960169022
348	2014	5	8	1	24	7	0	-99	960169022
349	2014	7	3	1	35	1	0	-99	101601949
350	2014	8	1	1	21	0	0	-99	843756511
351	2014	8	1	1	2	0	0	-99	12609481
352	2014	7	1	1	14	0	0	-99	345063650
353	2014	7	1	1	7	0	0	-99	527099916
354	2014	4	1	1	20	0	0	-99	345063650
355	2014	7	8	1	15	9	1	-99	345063650
356	2014	4	1	1	16	0	0	-99	12609481
357	2014	5	7	1	19	5	0	-99	12609481
358	2014	8	3	1	12	1	1	-99	896074876
359	2014	7	8	1	18	12	0	-99	101601949
360	2014	4	1	1	8	0	0	-99	960169022
361	2014	5	1	1	21	0	0	-99	527099916
362	2014	5	1	1	16	0	0	-99	960169022
363	2014	5	7	1	15	5	1	2	527099916
364	2014	5	8	1	27	8	0	-99	345063650
365	2014	5	8	1	19	16	1	-98	896074876
366	2014	4	1	1	31	0	0	-99	896074876
367	2014	5	1	1	13	0	0	-99	527099916
368	2014	5	1	1	24	0	1	2	12609481
369	2014	7	8	1	12	9	1	-99	345063650
370	2014	4	1	1	16	0	0	-99	345063650
371	2014	1	5	1	18	0	1	1	960169022
372	2014	4	3	1	12	1	0	-99	527099916
373	2014	4	1	1	19	0	0	-99	12609481
374	2014	4	1	1	16	0	0	-99	843756511
375	2014	0	4	1	22	3	0	-99	527099916
376	2014	7	1	1	14	0	0	-99	960169022
377	2014	5	1	1	9	0	0	-99	12609481
378	2014	8	1	1	21	0	0	-99	527099916
379	2014	4	1	2	14	0	0	-99	960169022
380	2014	5	3	1	29	2	0	-99	576080970
381	2014	1	5	2	12	0	1	2	469584229
382	2014	4	1	2	15	0	0	-99	345063650
383	2014	7	8	1	37	35	0	-99	101601949
384	2014	5	1	1	12	0	0	-99	345063650
385	2014	5	3	1	13	1	1	2	469584229
386	2014	5	7	2	14	6	1	6	12609481
387	2014	5	1	1	12	0	0	-99	12609481
388	2014	5	4	1	35	2	0	-99	576080970
389	2014	7	5	1	16	0	1	1	345063650
390	2014	4	3	1	15	1	0	-99	469584229
391	2014	5	1	1	19	0	0	-99	12609481
392	2014	4	1	1	12	0	0	-99	101601949
393	2014	8	3	1	14	1	0	-99	960169022
394	2014	4	1	2	12	0	0	-99	960169022
395	2014	5	1	1	11	0	0	-99	12609481
396	2014	5	7	1	29	4	1	-99	345063650
397	2014	4	1	1	27	0	0	-99	469584229
398	2014	5	1	1	30	0	0	-99	80140896
399	2014	8	3	1	11	1	1	5	80140896
400	2014	5	3	1	28	1	0	-99	72589942
401	2014	5	3	1	12	1	0	-99	72589942
402	2014	5	1	1	12	0	0	-99	72589942
403	2014	7	7	2	26	5	1	2	685413534
404	2014	1	1	2	5	0	0	-99	685413534
405	2014	4	1	1	17	0	0	-99	80140896
406	2014	4	5	1	21	0	1	1	80140896
407	2014	5	1	1	9	0	0	-99	72589942
408	2014	4	3	1	12	1	0	-99	576641842
409	2014	5	1	2	15	0	0	-99	576641842
410	2014	5	1	1	13	0	0	-99	576641842
411	2014	5	1	1	12	0	0	-99	576641842
412	2014	5	1	1	22	0	0	-99	80140896
413	2014	5	1	2	9	0	0	-99	242782522
414	2014	7	1	1	18	0	0	-99	242782522
415	2014	5	8	2	9	9	0	-99	80140896
416	2014	4	1	2	21	0	0	-99	685413534
417	2014	5	4	2	29	2	0	-99	80140896
418	2014	5	1	1	20	0	0	-99	242782522
419	2014	5	1	1	15	0	0	-99	685413534
420	2014	7	7	1	30	6	0	-99	685413534
421	2014	5	7	1	75	4	0	-99	685413534
422	2014	7	4	1	12	3	0	-99	685413534
423	2014	5	1	1	38	0	0	-99	685413534
424	2014	5	3	1	25	1	1	1	685413534
425	2014	7	1	1	12	0	0	-99	685413534
426	2014	8	1	1	23	0	0	-99	576641842
427	2014	5	4	2	17	2	0	-99	685413534
428	2014	8	4	1	22	2	0	-99	685413534
429	2014	4	1	1	1	0	0	-99	80140896
430	2014	8	7	2	23	4	1	19	80140896
431	2014	5	1	1	0	26	0	-99	72589942
432	2014	5	5	2	7	0	1	4	72589942
433	2014	5	1	1	18	0	0	-99	72589942
434	2014	4	1	1	13	0	0	-99	72589942
435	2014	5	5	2	24	0	1	24	80140896
436	2014	4	1	1	19	0	0	-99	80140896
437	2014	5	1	1	16	0	0	-99	80140896
438	2014	3	1	1	19	0	0	-99	80140896
439	2014	5	4	1	14	2	1	2	80140896
440	2014	5	1	1	22	0	0	-99	242782522
441	2014	8	1	2	4	0	0	-99	242782522
442	2014	0	3	1	4	1	0	-99	242782522
443	2014	3	4	1	32	3	0	-99	80140896
444	2014	4	1	1	25	0	0	-99	80140896
445	2014	3	0	1	-99	-99	0	-99	685413534
446	2014	8	1	2	17	0	0	-99	242782522
447	2014	8	1	2	19	0	0	-99	242782522
448	2014	8	5	2	14	0	1	4	80140896
449	2014	5	1	1	33	0	0	-99	80140896
450	2014	5	4	1	15	2	1	1	80140896
451	2014	8	1	1	41	0	0	-99	80140896
452	2014	3	1	1	15	0	0	-99	80140896
453	2014	5	4	1	24	3	0	-99	685413534
454	2014	4	1	1	15	0	0	-99	685413534
455	2014	5	1	2	18	0	0	-99	685413534
456	2014	5	1	1	25	0	0	-99	685413534
457	2014	5	1	1	54	0	0	-99	80140896
458	2014	4	1	1	34	0	0	-99	80140896
459	2014	7	1	1	28	0	0	-99	685413534
460	2014	5	3	1	17	1	0	-99	685413534
461	2014	4	1	1	25	0	0	-99	80140896
462	2014	1	1	2	16	0	0	-99	80140896
463	2014	5	1	1	65	0	1	1	72589942
464	2014	5	5	1	30	0	1	1	80140896
465	2014	8	4	1	34	3	1	1	685413534
466	2014	4	1	2	9	0	0	-99	242782522
467	2014	4	8	1	24	7	0	-99	242782522
468	2014	8	1	2	18	0	0	-99	685413534
469	2014	7	1	1	10	0	0	-99	242782522
470	2014	4	4	1	17	2	1	1	242782522
471	2014	5	1	2	7	0	0	-99	576641842
472	2014	5	5	1	25	0	1	1	72589942
473	2014	5	1	2	15	0	0	-99	72589942
474	2014	5	7	1	21	4	0	-99	576641842
475	2014	1	1	2	27	0	0	-99	80140896
476	2014	8	1	2	8	0	0	-99	685413534
477	2014	3	3	1	38	1	0	-99	685413534
478	2014	5	1	1	17	0	0	-99	685413534
479	2014	7	0	1	-99	-99	1	-99	685413534
480	2014	4	1	1	21	0	0	-99	685413534
481	2014	7	3	2	15	1	0	-99	685413534
482	2014	5	1	2	36	0	0	-99	685413534
483	2014	2	1	2	16	0	0	-99	80140896
484	2014	4	1	1	12	0	0	-99	80140896
485	2014	3	1	1	19	0	0	-99	80140896
486	2014	3	1	1	24	0	0	-99	80140896
487	2014	5	1	1	23	0	0	-99	80140896
488	2014	4	1	2	15	0	0	-99	80140896
489	2014	5	1	1	15	0	0	-99	80140896
490	2014	5	1	2	34	0	0	-99	576641842
491	2014	5	1	2	17	0	0	-99	576641842
492	2014	7	7	1	14	5	1	1	576641842
493	2014	7	1	1	30	0	0	-99	685413534
494	2014	3	1	1	14	0	0	-99	685413534
495	2014	3	0	1	-99	-99	0	-99	685413534
496	2014	5	7	2	12	4	1	1	576641842
497	2014	5	3	1	31	1	0	-99	576641842
498	2014	3	1	2	10	0	0	-99	242782522
499	2014	5	1	1	13	0	0	-99	242782522
500	2014	5	1	1	15	0	0	-99	242782522
501	2014	4	1	1	20	0	0	-99	80140896
502	2014	7	7	1	15	6	1	6	80140896
503	2014	5	1	1	14	0	0	-99	80140896
504	2014	5	5	1	16	0	1	2	80140896
505	2014	7	7	1	19	4	0	-99	72589942
506	2014	5	4	1	12	3	0	-99	80140896
507	2014	3	1	1	16	0	0	-99	80140896
508	2014	5	5	1	13	0	1	9	80140896
509	2014	5	1	2	14	0	0	-99	80140896
510	2014	5	3	1	27	1	1	1	80140896
511	2014	5	1	2	31	0	0	-99	685413534
512	2014	5	3	2	18	1	0	-99	576641842
513	2014	7	3	1	15	1	1	2	576641842
514	2014	4	1	1	22	0	0	-99	72589942
515	2014	5	1	1	20	0	0	-99	685413534
516	2014	5	1	1	15	0	0	-99	685413534
517	2014	4	4	1	28	2	0	-99	685413534
518	2014	5	1	1	22	0	0	-99	685413534
519	2014	5	3	1	16	1	0	-99	576641842
520	2014	5	4	1	15	2	0	-99	576641842
521	2014	8	1	1	15	0	0	-99	72589942
522	2014	4	3	1	14	1	0	-99	72589942
523	2014	5	4	2	16	3	0	-99	242782522
524	2014	5	4	1	28	2	0	-99	242782522
525	2014	5	1	1	15	0	0	-99	242782522
526	2014	7	3	1	15	1	1	1	242782522
527	2014	3	1	1	29	0	0	-99	242782522
528	2014	4	1	1	14	0	0	-99	242782522
529	2014	5	1	1	23	0	0	-99	242782522
530	2014	4	1	1	15	0	0	-99	576641842
531	2014	5	5	2	18	0	1	1	80140896
532	2014	5	1	2	21	0	0	-99	685413534
533	2014	5	1	2	18	0	0	-99	685413534
534	2014	5	3	1	19	1	0	-99	685413534
535	2014	7	5	1	28	0	1	2	685413534
536	2014	8	1	2	26	0	0	-99	685413534
537	2014	5	1	1	13	0	0	-99	685413534
538	2014	3	1	1	22	0	0	-99	685413534
539	2014	5	5	2	21	0	1	1	685413534
540	2014	5	4	2	7	2	0	-99	685413534
541	2014	5	1	2	17	0	0	-99	80140896
542	2014	4	1	1	19	0	0	-99	80140896
543	2014	5	1	1	16	0	0	-99	80140896
544	2014	5	4	1	8	2	0	-99	80140896
545	2014	5	1	1	18	0	0	-99	80140896
546	2014	5	1	1	28	0	0	-99	80140896
547	2014	8	4	1	20	3	1	5	80140896
548	2014	4	3	1	24	1	0	-99	80140896
549	2014	4	7	2	29	4	1	1	242782522
550	2014	5	1	2	14	0	0	-99	242782522
551	2014	5	1	2	14	0	0	-99	242782522
552	2014	7	1	1	16	0	0	-99	242782522
553	2014	5	1	1	14	0	0	-99	242782522
554	2014	5	1	1	16	0	0	-99	242782522
555	2014	4	1	1	14	0	0	-99	576641842
556	2014	5	4	1	79	2	1	1	322750973
557	2014	5	8	1	48	7	0	-99	553360526
558	2014	7	8	1	30	7	0	-99	553360526
559	2014	5	1	1	11	0	0	-99	937523050
560	2014	4	4	1	15	3	0	-99	323249384
561	2014	4	1	1	23	0	0	-99	323249384
562	2014	5	1	2	21	0	0	-99	323249384
563	2014	3	8	1	31	7	1	3	159857506
564	2014	5	8	1	25	16	0	-99	553360526
565	2014	3	1	1	28	0	0	-99	322750973
566	2014	3	1	1	15	0	0	-99	322750973
567	2014	5	1	1	21	0	0	-99	323249384
568	2014	5	1	1	22	0	0	-99	553360526
569	2014	4	1	2	21	0	0	-99	322750973
570	2014	4	1	1	15	0	0	-99	159857506
571	2014	2	1	1	24	0	0	-99	937523050
572	2014	4	4	1	24	2	0	-99	273598494
573	2014	4	1	1	56	0	0	-99	159857506
574	2014	4	3	1	31	1	0	-99	322750973
575	2014	5	1	1	51	0	0	-99	812900142
576	2014	5	4	1	11	2	0	-99	273598494
577	2014	7	7	1	19	4	0	-99	812900142
578	2014	2	1	1	22	0	0	-99	138648201
579	2014	5	5	1	9	2	1	5	159857506
580	2014	4	1	1	50	0	0	-99	273598494
581	2014	5	8	1	15	11	0	-99	812900142
582	2014	5	4	1	22	3	1	-98	159857506
583	2014	5	7	1	32	6	0	-99	937523050
584	2014	5	5	1	41	0	0	-99	487429524
585	2014	4	1	1	20	0	0	-99	487429524
586	2014	4	1	1	29	0	0	-99	323249384
587	2014	5	8	1	19	15	1	4	812900142
588	2014	5	1	1	12	0	0	-99	553360526
589	2014	5	3	1	25	1	0	-99	553360526
590	2014	5	1	1	6	0	0	-99	159857506
591	2014	4	3	1	31	1	0	-99	159857506
592	2014	4	4	1	38	3	0	-99	937523050
593	2014	7	8	1	22	10	1	4	273598494
594	2014	5	3	1	57	1	0	-99	159857506
595	2014	5	1	1	44	0	0	-99	487429524
596	2014	7	7	1	23	4	0	-99	273598494
597	2014	5	1	1	53	0	0	-99	322750973
598	2014	5	4	1	24	2	0	-99	322750973
599	2014	5	1	1	23	0	0	-99	420824743
600	2014	5	7	1	13	5	1	2	138648201
601	2014	1	3	1	36	1	0	-99	159857506
602	2014	5	4	1	27	2	0	-99	553360526
603	2014	4	1	1	26	0	0	-99	138648201
604	2014	4	7	1	15	6	1	2	322750973
605	2014	5	1	1	15	0	0	-99	937523050
606	2014	7	8	1	9	7	0	-99	937523050
607	2014	4	1	1	37	0	0	-99	273598494
608	2014	4	3	1	24	1	0	-99	273598494
609	2014	5	1	1	75	0	1	1	322750973
610	2014	7	4	1	18	2	0	-99	159857506
611	2014	5	1	1	16	0	0	-99	812900142
612	2014	5	1	2	25	0	0	-99	812900142
613	2014	4	1	1	17	0	0	-99	937523050
614	2014	8	7	1	29	6	1	2	553360526
615	2014	7	4	1	31	2	0	-99	553360526
616	2014	5	7	2	20	6	0	-99	553360526
617	2014	5	1	1	35	0	0	-99	322750973
618	2014	5	3	1	27	1	1	2	138648201
619	2014	5	3	1	32	1	0	-99	273598494
620	2014	5	1	1	25	0	0	-99	159857506
621	2014	5	1	1	15	0	0	-99	937523050
622	2014	5	3	1	30	1	0	-99	138648201
623	2014	4	1	2	18	0	0	-99	138648201
624	2014	3	1	1	16	0	0	-99	322750973
625	2014	5	1	1	30	0	0	-99	553360526
626	2014	3	1	1	17	0	0	-99	323249384
627	2014	5	1	1	45	0	0	-99	322750973
628	2014	3	1	1	29	0	0	-99	159857506
629	2014	5	8	1	21	11	1	-98	159857506
630	2014	5	4	1	21	2	0	-99	812900142
631	2014	7	8	1	49	8	0	-99	553360526
632	2014	8	1	1	12	0	0	-99	323249384
633	2014	5	1	1	77	0	0	-99	937523050
634	2014	4	1	1	41	0	0	-99	937523050
635	2014	3	1	1	15	0	0	-99	553360526
636	2014	5	8	1	23	15	1	-98	553360526
637	2014	4	4	1	33	2	0	-99	322750973
638	2014	5	1	1	31	0	0	-99	812900142
639	2014	5	1	1	31	0	0	-99	553360526
640	2014	4	1	1	44	0	0	-99	322750973
641	2014	5	1	1	19	0	0	-99	937523050
642	2014	4	1	1	14	0	0	-99	323249384
643	2014	4	1	1	18	0	0	-99	487429524
644	2014	4	1	2	18	0	0	-99	487429524
645	2014	5	3	1	14	1	0	-99	812900142
646	2014	5	1	1	23	0	0	-99	273598494
647	2014	4	1	1	27	0	0	-99	159857506
648	2014	5	4	1	15	2	0	-99	138648201
649	2014	5	3	1	13	1	0	-99	159857506
650	2014	4	1	1	25	0	0	-99	322750973
651	2014	5	3	1	27	1	0	-99	937523050
652	2014	5	1	1	25	0	0	-99	812900142
653	2014	5	8	1	26	13	1	-98	159857506
654	2014	5	4	1	18	2	1	1	138648201
655	2014	4	1	1	23	0	0	-99	323249384
656	2014	4	1	2	16	0	0	-99	896074876
657	2014	3	1	1	12	0	0	-99	553360526
658	2014	4	1	1	28	0	0	-99	487429524
659	2014	4	1	1	26	0	0	-99	138648201
660	2014	4	1	1	19	0	0	-99	138648201
661	2014	4	1	1	40	0	0	-99	553360526
662	2014	4	1	1	23	0	0	-99	553360526
663	2014	3	1	1	45	0	0	-99	487429524
664	2014	4	3	1	22	1	0	-99	937523050
665	2014	3	1	2	23	0	0	-99	937523050
666	2014	7	8	1	14	7	1	-98	322750973
667	2014	5	1	1	25	0	0	-99	159857506
668	2014	5	1	1	20	0	0	-99	553360526
669	2014	3	1	1	37	0	0	-99	553360526
670	2014	4	1	1	18	0	0	-99	322750973
671	2014	4	1	1	18	0	0	-99	322750973
672	2014	5	1	1	14	0	0	-99	138648201
673	2014	7	1	1	35	0	0	-99	323249384
674	2014	5	1	1	19	0	0	-99	273598494
675	2014	4	1	2	12	0	0	-99	273598494
676	2014	5	1	1	26	0	0	-99	159857506
677	2014	5	3	1	32	1	1	2	159857506
678	2014	3	1	1	29	0	0	-99	896074876
679	2014	7	3	1	34	1	1	1	553360526
680	2014	5	1	2	12	0	0	-99	553360526
681	2014	4	1	1	16	0	0	-99	159857506
682	2014	3	1	1	21	0	0	-99	159857506
683	2014	5	1	1	36	0	0	-99	159857506
684	2014	4	4	1	22	2	0	-99	420824743
685	2014	5	5	1	23	0	1	9	273598494
686	2014	3	1	1	25	0	0	-99	323249384
687	2014	5	3	1	28	1	0	-99	159857506
688	2014	5	8	1	15	9	0	-99	159857506
689	2014	5	7	1	10	5	1	18	322750973
690	2014	7	4	1	25	2	0	-99	420824743
691	2014	4	1	1	17	0	0	-99	420824743
692	2014	5	4	1	35	3	0	-99	273598494
693	2014	5	1	1	59	0	0	-99	937523050
694	2014	5	3	1	35	1	0	-99	553360526
695	2014	3	1	1	35	0	0	-99	553360526
696	2014	5	4	1	37	3	0	-99	553360526
697	2014	2	1	2	18	0	0	-99	138648201
698	2014	3	1	1	28	0	0	-99	527099916
699	2014	3	1	1	24	0	0	-99	576080970
700	2014	7	8	1	10	10	1	-99	527099916
701	2014	5	4	1	23	3	0	-99	345063650
702	2014	5	7	1	15	4	0	-99	345063650
703	2014	7	7	1	14	4	1	-99	345063650
704	2014	7	1	1	14	0	0	-99	896074876
705	2014	3	3	1	5	1	0	-99	12609481
706	2014	5	1	1	16	0	0	-99	960169022
707	2014	5	1	1	16	0	0	-99	12609481
708	2014	3	0	1	-99	-99	0	-99	345063650
709	2014	5	7	1	18	5	0	-99	101601949
710	2014	4	1	1	23	0	0	-99	576080970
711	2014	7	1	1	13	0	0	-99	960169022
712	2014	3	1	1	10	0	0	-99	345063650
713	2014	4	1	1	16	0	0	-99	469584229
714	2015	5	1	1	23	0	0	-99	114613442
715	2015	5	1	1	14	0	0	-99	527099916
716	2015	5	4	1	15	3	1	-99	469584229
717	2015	3	1	1	9	0	0	-99	12609481
718	2015	5	1	1	13	0	0	-99	576080970
719	2015	4	1	1	23	0	0	-99	469584229
720	2015	3	1	1	13	0	0	-99	345063650
721	2015	5	1	1	17	0	0	-99	527099916
722	2015	4	1	1	16	0	0	-99	527099916
723	2015	4	3	2	13	1	0	-99	345063650
724	2015	5	4	1	14	2	0	-99	469584229
725	2015	5	4	1	13	3	1	1	527099916
726	2015	4	1	1	12	0	0	-99	101601949
727	2015	4	1	2	7	0	0	-99	527099916
728	2015	4	3	1	14	1	0	-99	576080970
729	2015	5	1	1	28	0	1	1	576080970
730	2015	3	1	1	12	0	0	-99	345063650
731	2015	5	1	1	16	0	0	-99	527099916
732	2015	4	1	1	20	0	0	-99	960169022
733	2015	5	5	1	13	0	1	2	960169022
734	2015	5	1	1	22	0	0	-99	101601949
735	2015	5	1	2	12	0	0	-99	101601949
736	2015	4	1	1	12	0	0	-99	960169022
737	2015	4	5	1	13	0	1	1	469584229
738	2015	8	5	1	20	1	1	1	527099916
739	2015	4	1	1	17	0	0	-99	960169022
740	2015	5	1	1	22	0	0	-99	101601949
741	2015	5	8	2	18	10	1	3	527099916
742	2015	7	4	1	12	3	0	-99	101601949
743	2015	5	5	1	25	2	1	2	527099916
744	2015	5	4	1	17	2	0	-99	843756511
745	2015	5	4	1	16	2	0	-99	345063650
746	2015	4	1	1	13	0	0	-99	527099916
747	2015	5	3	1	16	1	0	-99	345063650
748	2015	0	1	2	6	0	0	-99	576080970
749	2015	4	1	1	10	0	0	-99	12609481
750	2015	7	4	1	14	2	0	-99	960169022
751	2015	4	1	1	13	0	0	-99	345063650
752	2015	5	8	1	12	8	0	-99	527099916
753	2015	5	3	1	13	2	1	3	576080970
754	2015	7	1	1	12	0	0	-99	345063650
755	2015	5	7	1	15	4	0	-99	960169022
756	2015	5	5	1	10	0	1	3	12609481
757	2015	4	1	1	20	0	0	-99	576080970
758	2015	4	1	1	12	0	0	-99	960169022
759	2015	5	4	1	18	2	0	-99	12609481
760	2015	4	1	1	11	0	0	-99	80140896
761	2015	5	1	1	22	0	0	-99	80140896
762	2015	4	1	1	28	0	0	-99	80140896
763	2015	8	4	2	13	2	1	17	80140896
764	2015	5	4	2	21	2	1	2	80140896
765	2015	5	1	1	18	0	0	-99	80140896
766	2015	5	5	2	31	0	1	1	80140896
767	2015	8	8	2	18	10	1	3	72589942
768	2015	3	1	1	16	0	0	-99	72589942
769	2015	7	7	1	21	4	0	-99	72589942
770	2015	5	5	2	19	3	1	3	72589942
771	2015	5	1	1	4	0	0	-99	576641842
772	2015	5	1	1	22	0	0	-99	576641842
773	2015	5	3	2	12	1	1	2	576641842
774	2015	5	4	1	28	2	1	2	685413534
775	2015	4	1	1	18	0	0	-99	80140896
776	2015	5	8	1	24	8	1	1	80140896
777	2015	4	1	2	34	0	0	-99	80140896
778	2015	4	1	1	17	0	0	-99	242782522
779	2015	5	1	1	14	0	0	-99	242782522
780	2015	4	1	2	15	0	0	-99	242782522
781	2015	4	1	1	22	0	0	-99	242782522
782	2015	4	1	1	21	0	0	-99	685413534
783	2015	5	1	1	39	0	0	-99	685413534
784	2015	5	1	1	27	0	0	-99	685413534
785	2015	4	1	1	21	0	0	-99	685413534
786	2015	5	3	1	24	1	1	1	685413534
787	2015	8	1	1	3	0	0	-99	685413534
788	2015	5	1	1	14	0	0	-99	685413534
789	2015	5	1	1	20	0	0	-99	80140896
790	2015	3	1	1	20	0	0	-99	80140896
791	2015	4	1	2	14	0	0	-99	80140896
792	2015	4	3	1	35	1	1	3	80140896
793	2015	5	4	2	12	2	1	4	80140896
794	2015	5	1	1	24	0	0	-99	685413534
795	2015	5	8	2	26	11	0	-99	685413534
796	2015	5	3	1	12	1	0	-99	685413534
797	2015	5	3	1	20	1	0	-99	634237472
798	2015	7	5	1	16	0	1	1	576641842
799	2015	5	1	2	16	0	0	-99	576641842
800	2015	5	1	1	15	0	0	-99	576641842
801	2015	4	1	1	12	0	0	-99	634237472
802	2015	8	1	1	20	0	0	-99	242782522
803	2015	5	1	1	8	0	0	-99	242782522
804	2015	5	1	2	7	0	0	-99	242782522
805	2015	8	1	2	30	0	0	-99	80140896
806	2015	5	1	1	34	0	0	-99	80140896
807	2015	7	7	1	24	5	0	-99	634237472
808	2015	5	4	1	18	2	0	-99	634237472
809	2015	5	3	1	17	1	0	-99	634237472
810	2015	5	1	1	19	0	0	-99	80140896
811	2015	7	3	1	14	1	0	-99	80140896
812	2015	3	1	1	8	0	0	-99	634237472
813	2015	5	5	2	20	0	1	1	80140896
814	2015	4	1	1	20	0	0	-99	634237472
815	2015	7	4	1	23	2	0	-99	634237472
816	2015	4	1	1	13	0	0	-99	634237472
817	2015	5	4	1	20	2	0	-99	634237472
818	2015	5	1	1	20	0	0	-99	242782522
819	2015	5	1	2	22	0	0	-99	685413534
820	2015	5	1	1	24	0	0	-99	634237472
821	2015	5	1	1	18	0	0	-99	242782522
822	2015	7	3	1	26	1	0	-99	634237472
823	2015	7	8	1	34	10	1	1	634237472
824	2015	5	1	1	34	0	0	-99	576641842
825	2015	5	3	1	17	1	0	-99	634237472
826	2015	5	8	2	26	14	0	-99	242782522
827	2015	5	3	1	13	1	0	-99	242782522
828	2015	4	7	1	54	5	0	-99	242782522
829	2015	7	7	1	19	5	0	-99	634237472
830	2015	7	1	1	24	0	0	-99	634237472
831	2015	5	1	1	21	0	0	-99	634237472
832	2015	3	1	1	17	0	0	-99	685413534
833	2015	8	1	2	29	0	0	-99	685413534
834	2015	7	7	1	29	4	1	3	685413534
835	2015	5	1	1	38	0	0	-99	685413534
836	2015	5	1	1	28	0	0	-99	685413534
837	2015	1	1	2	11	0	0	-99	611759722
838	2015	1	1	2	14	0	0	-99	611759722
839	2015	5	3	2	14	1	0	-99	611759722
840	2015	5	1	1	27	0	0	-99	611759722
841	2015	4	1	1	19	0	0	-99	611759722
842	2015	5	1	1	18	0	0	-99	685413534
843	2015	5	4	1	12	3	0	-99	685413534
844	2015	4	4	1	15	2	1	4	685413534
845	2015	5	1	1	21	0	0	-99	685413534
846	2015	5	5	1	40	0	1	1	685413534
847	2015	5	1	1	24	0	0	-99	685413534
848	2015	7	3	1	30	1	0	-99	685413534
849	2015	4	1	1	40	0	0	-99	80140896
850	2015	3	1	1	13	0	0	-99	80140896
851	2015	5	3	1	19	1	0	-99	80140896
852	2015	5	1	1	35	0	0	-99	80140896
853	2015	5	1	2	15	0	0	-99	80140896
854	2015	4	1	2	15	0	0	-99	80140896
855	2015	4	1	2	16	0	0	-99	685413534
856	2015	5	1	1	13	0	0	-99	685413534
857	2015	5	4	1	46	3	0	-99	80140896
858	2015	5	1	2	27	0	0	-99	80140896
859	2015	7	5	1	13	0	1	3	80140896
860	2015	5	1	1	11	0	0	-99	242782522
861	2015	8	8	1	15	8	1	1	242782522
862	2015	4	1	1	22	0	0	-99	576641842
863	2015	7	3	1	18	1	0	-99	576641842
864	2015	7	7	1	17	6	0	-99	576641842
865	2015	5	4	1	26	3	0	-99	685413534
866	2015	7	1	1	21	0	0	-99	80140896
867	2015	4	1	1	23	0	0	-99	80140896
868	2015	5	3	1	26	1	0	-99	611759722
869	2015	4	1	1	14	0	0	-99	611759722
870	2015	5	1	1	15	0	0	-99	611759722
871	2015	5	1	1	18	0	0	-99	576641842
872	2015	5	1	2	31	0	0	-99	576641842
873	2015	5	1	1	18	0	0	-99	576641842
874	2015	4	1	1	14	0	0	-99	576641842
875	2015	5	1	1	15	0	0	-99	611759722
876	2015	7	7	1	12	4	1	13	611759722
877	2015	5	1	2	20	0	0	-99	80140896
878	2015	3	1	1	32	0	0	-99	80140896
879	2015	5	1	1	30	0	0	-99	80140896
880	2015	8	4	2	23	2	0	-99	80140896
881	2015	3	0	1	-99	-99	0	-99	611759722
882	2015	4	1	1	15	0	0	-99	685413534
883	2015	5	3	1	28	1	0	-99	685413534
884	2015	5	1	1	22	0	0	-99	80140896
885	2015	8	1	2	16	0	0	-99	80140896
886	2015	8	1	2	12	0	0	-99	80140896
887	2015	5	4	2	13	2	1	1	242782522
888	2015	5	4	1	12	2	0	-99	80140896
889	2015	7	8	1	21	8	0	-99	80140896
890	2015	5	1	2	17	0	0	-99	685413534
891	2015	4	3	1	12	1	0	-99	685413534
892	2015	8	1	2	13	0	0	-99	685413534
893	2015	5	3	2	19	1	1	2	685413534
894	2015	4	1	1	36	0	0	-99	685413534
895	2015	5	1	1	26	0	0	-99	685413534
896	2015	3	1	1	59	0	0	-99	80140896
897	2015	5	1	2	17	0	0	-99	80140896
898	2015	5	1	1	26	0	0	-99	80140896
899	2015	5	1	1	24	0	0	-99	80140896
900	2015	3	1	1	19	0	0	-99	80140896
901	2015	5	3	1	18	1	0	-99	80140896
902	2015	5	5	2	14	0	1	4	80140896
903	2015	5	1	1	24	0	0	-99	80140896
904	2015	5	3	1	14	1	1	1	80140896
905	2015	0	1	2	6	0	1	-99	114613442
906	2015	5	1	2	16	0	0	-99	114613442
907	2015	3	3	1	16	2	0	-99	114613442
908	2015	5	4	1	12	2	1	1	114613442
909	2015	4	1	1	17	0	0	-99	114613442
910	2015	3	1	1	28	0	0	-99	114613442
911	2015	8	1	2	18	0	0	-99	242782522
912	2015	4	1	2	12	0	0	-99	242782522
913	2015	5	3	2	21	1	0	-99	242782522
914	2015	5	1	1	32	0	0	-99	242782522
915	2015	8	1	1	16	0	0	-99	80140896
916	2015	7	4	1	6	3	1	5	80140896
917	2015	4	1	1	16	0	0	-99	685413534
918	2015	8	1	1	13	0	1	1	685413534
919	2015	5	5	2	11	0	1	1	685413534
920	2015	3	1	1	18	0	0	-99	685413534
921	2015	1	1	2	16	0	0	-99	685413534
922	2015	8	3	1	25	1	0	-99	685413534
923	2015	5	1	2	15	0	0	-99	685413534
924	2015	5	1	1	20	0	0	-99	323249384
925	2015	5	7	2	45	4	1	2	138648201
926	2015	3	1	1	13	0	0	-99	323249384
927	2015	5	5	1	29	0	1	3	323249384
928	2015	5	1	1	49	0	0	-99	812900142
929	2015	4	1	2	15	0	0	-99	812900142
930	2015	5	1	1	13	0	0	-99	937523050
931	2015	5	1	2	14	0	0	-99	273598494
932	2015	5	1	1	20	0	0	-99	159857506
933	2015	4	1	2	29	0	0	-99	322750973
934	2015	5	7	1	26	6	0	-99	487429524
935	2015	5	1	1	25	0	0	-99	937523050
936	2015	5	8	1	50	31	1	3	138648201
937	2015	4	1	1	32	0	0	-99	138648201
938	2015	5	8	1	26	14	1	-98	553360526
939	2015	4	1	2	22	0	0	-99	323249384
940	2015	3	1	1	21	21	0	-99	323249384
941	2015	5	8	1	36	7	0	-99	138648201
942	2015	4	1	1	21	0	0	-99	273598494
943	2015	5	1	1	14	0	0	-99	273598494
944	2015	5	8	2	36	8	0	-99	553360526
945	2015	5	1	1	35	0	0	-99	553360526
946	2015	4	4	1	9	2	0	-99	322750973
947	2015	5	1	1	20	0	0	-99	937523050
948	2015	5	1	1	8	0	0	-99	937523050
949	2015	5	1	2	22	0	0	-99	159857506
950	2015	5	8	1	15	7	1	-98	553360526
951	2015	4	1	2	43	0	0	-99	487429524
952	2015	3	4	1	21	2	0	-99	420824743
953	2015	5	5	1	14	0	1	2	159857506
954	2015	5	8	1	55	7	1	3	323249384
955	2015	5	5	1	17	3	1	-98	553360526
956	2015	7	1	1	41	0	0	-99	159857506
957	2015	4	1	1	47	0	0	-99	322750973
958	2015	3	1	1	20	0	0	-99	937523050
959	2015	5	1	1	14	0	0	-99	323249384
960	2015	5	8	1	22	10	1	2	323249384
961	2015	3	1	1	15	0	0	-99	138648201
962	2015	5	1	1	30	0	0	-99	159857506
963	2015	5	5	1	20	0	1	1	159857506
964	2015	5	1	1	61	0	0	-99	273598494
965	2015	5	1	1	25	0	0	-99	138648201
966	2015	5	3	2	31	1	1	4	487429524
967	2015	5	4	1	28	2	0	-99	159857506
968	2015	5	1	1	18	0	0	-99	273598494
969	2015	4	1	1	17	0	0	-99	937523050
970	2015	4	1	1	25	0	0	-99	138648201
971	2015	4	1	2	12	0	0	-99	487429524
972	2015	2	1	1	24	0	0	-99	322750973
973	2015	4	1	2	23	0	0	-99	812900142
974	2015	5	1	2	12	0	0	-99	812900142
975	2015	5	4	1	31	3	0	-99	323249384
976	2015	5	3	1	23	1	0	-99	138648201
977	2015	5	1	1	27	0	0	-99	159857506
978	2015	5	1	1	22	0	0	-99	323249384
979	2015	7	3	1	24	1	0	-99	273598494
980	2015	5	7	1	35	4	0	-99	812900142
981	2015	5	1	1	29	0	0	-99	937523050
982	2015	4	1	1	16	0	0	-99	812900142
983	2015	8	3	1	26	1	0	-99	138648201
984	2015	5	3	1	28	1	1	-98	420824743
985	2015	4	1	1	12	0	0	-99	420824743
986	2015	4	1	1	25	0	0	-99	159857506
987	2015	5	1	1	35	0	0	-99	273598494
988	2015	1	1	2	19	0	0	-99	812900142
989	2015	8	8	1	27	8	0	-99	8990721
990	2015	8	3	2	14	1	1	3	138648201
991	2015	4	1	1	12	0	0	-99	273598494
992	2015	5	8	1	55	14	0	-99	487429524
993	2015	5	1	1	34	0	0	-99	323249384
994	2015	7	4	1	45	2	0	-99	8990721
995	2015	3	1	1	33	0	0	-99	812900142
996	2015	5	1	1	31	0	0	-99	487429524
997	2015	8	1	1	17	0	0	-99	937523050
998	2015	5	4	1	31	3	1	5	487429524
999	2015	5	4	1	27	3	0	-99	323249384
1000	2015	8	1	1	12	0	0	-99	273598494
1001	2015	5	1	1	17	0	0	-99	159857506
1002	2015	5	1	1	51	1	0	-99	159857506
1003	2015	7	1	1	9	0	0	-99	295376469
1004	2015	7	3	1	34	1	1	1	295376469
1005	2015	5	1	1	39	0	0	-99	812900142
1006	2015	5	1	1	17	0	0	-99	937523050
1007	2015	4	1	1	18	0	0	-99	8990721
1008	2015	3	3	2	20	1	1	1	138648201
1009	2015	5	7	1	36	5	0	-99	273598494
1010	2015	3	0	1	-99	-99	0	-99	323249384
1011	2015	4	3	1	19	1	0	-99	8990721
1012	2015	5	3	1	27	1	0	-99	295376469
1013	2015	7	1	1	13	0	0	-99	273598494
1014	2015	3	1	1	35	0	0	-99	273598494
1015	2015	4	1	1	28	0	0	-99	812900142
1016	2015	5	1	2	31	0	0	-99	159857506
1017	2015	5	3	1	23	1	0	-99	8990721
1018	2015	5	1	1	18	0	0	-99	273598494
1019	2015	4	4	1	46	2	0	-99	273598494
1020	2015	4	5	1	53	0	1	1	295376469
1021	2015	4	1	1	17	0	0	-99	138648201
1022	2015	4	3	1	18	1	1	1	138648201
1023	2015	5	1	1	27	0	0	-99	273598494
1024	2015	5	1	1	17	0	0	-99	937523050
1025	2015	5	4	1	30	2	0	-99	937523050
1026	2015	5	3	2	21	1	0	-99	420824743
1027	2015	5	3	1	19	1	0	-99	159857506
1028	2015	5	1	1	45	0	0	-99	295376469
1029	2015	4	1	1	33	0	0	-99	937523050
1030	2015	4	3	1	12	1	0	-99	273598494
1031	2015	4	1	1	22	0	0	-99	273598494
1032	2015	5	4	1	15	2	1	10	138648201
1033	2015	4	1	1	27	0	0	-99	295376469
1034	2015	4	1	1	16	0	0	-99	295376469
1035	2015	5	1	1	25	0	0	-99	420824743
1036	2015	3	1	1	21	0	0	-99	273598494
1037	2015	8	4	1	44	2	0	-99	937523050
1038	2015	7	8	1	31	31	1	-98	8990721
1039	2015	5	3	1	15	1	1	1	8990721
1040	2015	5	0	1	17	0	0	-99	101601949
1041	2015	5	1	1	14	0	0	-99	960169022
1042	2015	5	3	1	16	1	1	5	469584229
1043	2015	5	4	1	14	2	1	13	469584229
1044	2015	4	1	1	24	0	0	-99	12609481
1045	2015	5	1	1	17	0	0	-99	469584229
1046	2016	5	1	1	25	0	0	-99	345063650
1047	2016	5	1	1	23	0	0	-99	345063650
1048	2016	5	1	1	15	0	0	-99	527099916
1049	2016	4	1	1	26	0	0	-99	527099916
1050	2016	4	1	1	13	0	0	-99	527099916
1051	2016	4	1	1	26	0	0	-99	12609481
1052	2016	3	1	1	27	0	0	-99	101601949
1053	2016	7	8	1	17	7	1	-99	345063650
1054	2016	7	1	1	18	0	0	-99	469584229
1055	2016	7	3	1	14	1	0	-99	345063650
1056	2016	7	1	1	11	0	0	-99	527099916
1057	2016	5	1	1	11	0	0	-99	527099916
1058	2016	7	5	1	17	0	1	10	345063650
1059	2016	4	1	1	8	0	0	-99	12609481
1060	2016	5	7	1	14	4	0	-99	960169022
1061	2016	4	1	2	17	0	0	-99	960169022
1062	2016	5	4	1	13	2	0	-99	469584229
1063	2016	5	1	1	17	0	0	-99	469584229
1064	2016	5	1	2	12	0	0	-99	469584229
1065	2016	4	1	1	17	0	0	-99	469584229
1066	2016	5	4	2	12	2	0	-99	527099916
1067	2016	3	1	1	13	0	0	-99	12609481
1068	2016	4	1	2	16	0	0	-99	527099916
1069	2016	5	5	2	18	0	1	1	960169022
1070	2016	5	1	1	12	0	0	-99	12609481
1071	2016	7	1	1	17	0	0	-99	576080970
1072	2016	5	1	1	23	0	0	-99	469584229
1073	2016	5	1	1	22	0	0	-99	527099916
1074	2016	5	1	2	13	0	0	-99	12609481
1075	2016	8	5	1	19	0	1	-99	345063650
1076	2016	5	1	1	13	0	0	-99	101601949
1077	2016	5	5	1	16	0	1	1	960169022
1078	2016	5	1	2	16	0	0	-99	469584229
1079	2016	5	1	1	20	0	0	-99	12609481
1080	2016	7	4	1	12	2	0	-99	345063650
1081	2016	4	1	2	20	0	0	-99	469584229
1082	2016	4	1	1	12	0	0	-99	345063650
1083	2016	7	1	1	25	0	0	-99	960169022
1084	2016	5	4	1	23	3	0	-99	469584229
1085	2016	4	1	2	21	0	0	-99	469584229
1086	2016	5	7	1	20	4	0	-99	469584229
1087	2016	7	7	1	16	4	1	1	345063650
1088	2016	5	1	1	19	0	0	-99	527099916
1089	2016	4	3	1	16	1	0	-99	527099916
1090	2016	5	5	1	13	2	1	4	12609481
1091	2016	3	1	1	14	0	0	-99	469584229
1092	2016	7	7	1	16	5	1	2	80140896
1093	2016	5	1	2	13	0	0	-99	80140896
1094	2016	7	4	1	19	2	0	-99	80140896
1095	2016	8	1	1	19	0	0	-99	685413534
1096	2016	5	1	2	12	0	0	-99	685413534
1097	2016	4	1	1	16	0	0	-99	685413534
1098	2016	5	1	2	16	0	0	-99	80140896
1099	2016	5	1	1	6	0	0	-99	114613442
1100	2016	3	1	1	21	0	0	-99	114613442
1101	2016	5	4	2	7	3	0	-99	242782522
1102	2016	8	1	2	20	0	0	-99	242782522
1103	2016	5	1	1	43	0	0	-99	242782522
1104	2016	8	1	2	17	0	0	-99	114613442
1105	2016	7	3	1	15	1	1	1	685413534
1106	2016	7	1	1	27	0	0	-99	685413534
1107	2016	4	1	2	11	0	1	1	685413534
1108	2016	5	3	2	14	1	1	2	80140896
1109	2016	3	8	1	16	7	0	-99	80140896
1110	2016	5	1	2	33	0	0	-99	80140896
1111	2016	5	1	1	16	0	0	-99	114613442
1112	2016	5	1	2	10	0	0	-99	114613442
1113	2016	5	7	1	12	5	1	2	114613442
1114	2016	5	1	1	29	0	0	-99	114613442
1115	2016	5	5	2	17	0	1	1	80140896
1116	2016	5	1	2	27	0	0	-99	114613442
1117	2016	8	5	1	1	0	1	1	114613442
1118	2016	5	1	1	20	0	0	-99	80140896
1119	2016	7	7	1	21	5	1	4	80140896
1120	2016	7	5	1	21	0	1	1	114613442
1121	2016	7	5	1	-99	-99	1	7	114613442
1122	2016	5	1	1	19	0	0	-99	114613442
1123	2016	5	1	2	13	0	0	-99	80140896
1124	2016	4	4	2	10	3	1	3	80140896
1125	2016	5	8	1	15	8	1	3	80140896
1126	2016	5	1	2	16	0	0	-99	685413534
1127	2016	7	1	1	9	0	0	-99	685413534
1128	2016	5	3	1	22	1	1	2	80140896
1129	2016	5	1	1	21	0	0	-99	80140896
1130	2016	3	1	1	22	0	0	-99	80140896
1131	2016	5	1	1	16	0	0	-99	114613442
1132	2016	5	1	2	17	0	0	-99	114613442
1133	2016	5	1	1	40	0	0	-99	114613442
1134	2016	7	1	2	30	0	0	-99	685413534
1135	2016	5	1	1	21	0	0	-99	80140896
1136	2016	3	1	1	19	0	0	-99	80140896
1137	2016	5	1	2	13	0	0	-99	782178459
1138	2016	5	1	1	19	0	0	-99	685413534
1139	2016	7	4	1	38	2	0	-99	685413534
1140	2016	5	1	1	21	0	0	-99	685413534
1141	2016	8	1	1	20	0	0	-99	114613442
1142	2016	7	3	2	21	1	1	5	685413534
1143	2016	8	8	1	21	8	0	-99	685413534
1144	2016	4	1	1	20	0	0	-99	80140896
1145	2016	3	1	1	13	0	0	-99	80140896
1146	2016	5	1	1	36	0	0	-99	80140896
1147	2016	4	1	1	20	0	0	-99	685413534
1148	2016	3	0	1	-99	-99	0	-99	685413534
1149	2016	5	3	1	23	1	0	-99	685413534
1150	2016	7	4	1	19	2	1	3	80140896
1151	2016	5	1	1	22	0	0	-99	80140896
1152	2016	7	8	1	23	7	1	2	80140896
1153	2016	5	3	1	30	1	1	1	80140896
1154	2016	5	1	1	12	0	0	-99	80140896
1155	2016	5	1	1	19	0	0	-99	114613442
1156	2016	5	1	2	32	0	0	-99	685413534
1157	2016	4	0	1	-99	-99	0	-99	685413534
1158	2016	4	1	1	26	0	0	-99	685413534
1159	2016	7	8	1	18	8	1	3	685413534
1160	2016	7	1	1	17	0	0	-99	685413534
1161	2016	4	3	2	24	1	0	-99	685413534
1162	2016	5	1	2	19	0	0	-99	685413534
1163	2016	4	1	1	17	0	0	-99	114613442
1164	2016	3	1	1	18	0	0	-99	782178459
1165	2016	5	1	1	25	0	0	-99	782178459
1166	2016	7	7	1	21	4	1	2	782178459
1167	2016	5	1	1	18	0	0	-99	782178459
1168	2016	5	3	2	14	1	0	-99	80140896
1169	2016	8	1	2	18	0	0	-99	80140896
1170	2016	8	1	2	12	0	0	-99	685413534
1171	2016	8	3	2	17	1	1	4	80140896
1172	2016	5	1	1	21	0	0	-99	80140896
1173	2016	7	1	1	18	0	0	-99	80140896
1174	2016	5	1	2	15	0	0	-99	80140896
1175	2016	7	3	1	51	1	0	-99	685413534
1176	2016	5	4	1	15	3	0	-99	782178459
1177	2016	5	4	1	28	3	0	-99	782178459
1178	2016	5	1	1	18	0	0	-99	114613442
1179	2016	1	1	2	16	0	0	-99	80140896
1180	2016	8	1	2	13	0	0	-99	685413534
1181	2016	5	8	1	19	7	1	2	782178459
1182	2016	5	1	2	21	0	0	-99	782178459
1183	2016	5	1	1	14	0	0	-99	782178459
1184	2016	5	1	1	19	0	0	-99	114613442
1185	2016	5	1	1	15	0	0	-99	80140896
1186	2016	8	5	2	21	0	1	1	80140896
1187	2016	5	5	1	18	0	1	2	80140896
1188	2016	7	5	1	16	0	1	2	80140896
1189	2016	5	3	1	13	1	0	-99	80140896
1190	2016	7	1	1	22	0	0	-99	685413534
1191	2016	5	1	1	24	0	0	-99	685413534
1192	2016	5	1	1	12	0	0	-99	782178459
1193	2016	5	1	1	26	0	0	-99	782178459
1194	2016	5	8	1	24	8	0	-99	782178459
1195	2016	4	1	1	15	0	0	-99	782178459
1196	2016	8	4	2	18	3	1	9	114613442
1197	2016	5	4	1	13	2	1	3	114613442
1198	2016	5	7	1	40	4	0	-99	114613442
1199	2016	5	7	1	36	4	1	1	114613442
1200	2016	4	1	2	24	0	0	-99	80140896
1201	2016	5	1	1	36	0	0	-99	685413534
1202	2016	7	3	1	20	1	0	-99	685413534
1203	2016	5	3	1	16	1	1	1	685413534
1204	2016	4	1	2	15	0	0	-99	80140896
1205	2016	5	8	2	10	8	1	27	80140896
1206	2016	5	4	2	9	2	1	2	114613442
1207	2016	8	7	1	25	4	1	7	114613442
1208	2016	5	1	1	27	0	0	-99	80140896
1209	2016	3	1	1	22	0	0	-99	782178459
1210	2016	3	1	1	16	0	0	-99	782178459
1211	2016	7	1	1	23	0	0	-99	685413534
1212	2016	4	3	1	21	1	0	-99	685413534
1213	2016	8	8	2	14	8	0	-99	685413534
1214	2016	5	1	1	32	0	0	-99	80140896
1215	2016	5	4	2	12	2	0	-99	80140896
1216	2016	5	1	1	23	0	0	-99	80140896
1217	2016	3	0	1	-99	-99	0	-99	80140896
1218	2016	7	3	1	16	1	0	-99	685413534
1219	2016	4	1	1	13	0	0	-99	685413534
1220	2016	5	1	2	5	0	0	-99	685413534
1221	2016	5	5	2	16	0	1	3	80140896
1222	2016	5	5	2	18	0	1	3	80140896
1223	2016	5	4	1	18	3	0	-99	782178459
1224	2016	5	1	1	22	0	0	-99	114613442
1225	2016	5	8	1	41	15	1	7	295376469
1226	2016	3	1	1	25	0	0	-99	487429524
1227	2016	4	1	1	28	0	0	-99	159857506
1228	2016	4	5	1	9	0	1	1	937523050
1229	2016	4	3	1	24	1	0	-99	487429524
1230	2016	5	1	1	26	0	0	-99	295376469
1231	2016	5	1	2	24	0	0	-99	295376469
1232	2016	5	1	1	14	0	0	-99	273598494
1233	2016	5	1	1	6	0	0	-99	159857506
1234	2016	4	4	2	18	2	0	-99	420824743
1235	2016	4	1	1	12	0	0	-99	323249384
1236	2016	5	4	1	69	3	0	-99	812900142
1237	2016	5	1	1	17	0	0	-99	937523050
1238	2016	5	1	1	31	0	0	-99	8990721
1239	2016	5	1	1	6	0	0	-99	8990721
1240	2016	5	1	1	66	0	0	-99	295376469
1241	2016	7	8	1	50	9	1	1	487429524
1242	2016	4	3	1	28	1	0	-99	273598494
1243	2016	3	8	2	31	8	0	-99	8990721
1244	2016	7	3	1	52	1	1	2	273598494
1245	2016	2	1	1	18	0	0	-99	138648201
1246	2016	5	1	1	61	0	0	-99	420824743
1247	2016	3	1	1	14	0	0	-99	159857506
1248	2016	4	4	1	22	2	0	-99	8990721
1249	2016	5	8	2	23	8	1	1	812900142
1250	2016	4	1	1	32	0	0	-99	138648201
1251	2016	5	4	1	22	3	0	-99	138648201
1252	2016	4	3	1	36	1	0	-99	138648201
1253	2016	4	1	1	12	0	0	-99	487429524
1254	2016	5	1	1	16	0	0	-99	937523050
1255	2016	8	1	1	22	0	0	-99	420824743
1256	2016	5	3	1	22	1	0	-99	323249384
1257	2016	5	1	1	31	0	0	-99	812900142
1258	2016	7	3	1	16	1	1	3	295376469
1259	2016	4	1	2	21	0	0	-99	8990721
1260	2016	5	4	1	58	3	0	-99	937523050
1261	2016	5	3	1	16	1	0	-99	812900142
1262	2016	4	1	1	19	0	0	-99	937523050
1263	2016	5	4	1	40	3	0	-99	812900142
1264	2016	5	1	1	25	0	0	-99	937523050
1265	2016	5	1	1	28	0	0	-99	812900142
1266	2016	5	4	1	24	2	0	-99	812900142
1267	2016	5	1	1	27	0	0	-99	8990721
1268	2016	7	8	1	12	9	1	2	323249384
1269	2016	5	1	1	24	0	0	-99	8990721
1270	2016	5	1	1	38	0	0	-99	8990721
1271	2016	5	8	1	21	7	1	1	295376469
1272	2016	4	1	2	30	0	0	-99	487429524
1273	2016	4	4	1	40	2	0	-99	323249384
1274	2016	5	1	1	22	0	0	-99	273598494
1275	2016	3	4	1	14	3	0	-99	812900142
1276	2016	5	4	1	44	2	0	-99	295376469
1277	2016	7	7	1	10	4	1	2	273598494
1278	2016	5	8	1	7	11	1	3	487429524
1279	2016	5	8	1	31	12	1	1	138648201
1280	2016	7	4	1	34	3	1	4	159857506
1281	2016	2	1	1	16	0	0	-99	159857506
1282	2016	5	1	1	19	0	0	-99	937523050
1283	2016	5	1	1	15	0	0	-99	323249384
1284	2016	5	4	1	15	2	0	-99	323249384
1285	2016	8	4	1	12	3	0	-99	159857506
1286	2016	5	3	1	20	1	1	1	138648201
1287	2016	5	8	2	86	11	1	5	138648201
1288	2016	5	1	2	6	0	0	-99	273598494
1289	2016	5	1	1	21	0	0	-99	138648201
1290	2016	5	4	1	32	3	0	-99	812900142
1291	2016	5	1	2	8	0	0	-99	323249384
1292	2016	8	7	1	13	4	0	-99	323249384
1293	2016	8	1	1	18	0	0	-99	273598494
1294	2016	8	1	2	4	0	0	-99	273598494
1295	2016	5	1	1	20	0	0	-99	487429524
1296	2016	4	3	1	12	1	0	-99	812900142
1297	2016	5	1	1	20	0	0	-99	937523050
1298	2016	5	1	1	32	0	0	-99	487429524
1299	2016	4	1	1	10	0	0	-99	937523050
1300	2016	5	1	1	21	0	0	-99	478774148
1301	2016	8	1	1	71	0	0	-99	478774148
1302	2016	4	1	1	63	0	0	-99	937523050
1303	2016	5	3	1	19	1	0	-99	487429524
1304	2016	5	5	1	15	0	0	-99	478774148
1305	2016	5	1	1	24	0	0	-99	273598494
1306	2016	3	1	1	25	0	0	-99	323249384
1307	2016	5	3	1	19	1	0	-99	295376469
1308	2016	5	8	1	28	7	1	3	487429524
1309	2016	5	1	1	12	0	0	-99	273598494
1310	2016	4	1	1	27	0	0	-99	8990721
1311	2016	5	1	1	25	0	0	-99	138648201
1312	2016	4	1	1	32	0	0	-99	138648201
1313	2016	7	7	1	34	5	0	-99	812900142
1314	2016	5	5	1	18	0	1	3	937523050
1315	2016	5	7	1	25	6	0	-99	159857506
1316	2016	7	8	1	60	12	0	-99	812900142
1317	2016	4	3	1	12	1	0	-99	812900142
1318	2016	5	1	1	16	0	0	-99	812900142
1319	2016	7	3	1	27	1	1	3	487429524
1320	2016	5	1	1	16	0	0	-99	159857506
1321	2016	5	3	1	26	1	1	2	812900142
1322	2016	4	1	2	14	0	0	-99	937523050
1323	2016	5	1	1	30	0	0	-99	937523050
1324	2016	4	1	1	49	0	0	-99	478774148
1325	2016	4	1	2	14	0	0	-99	487429524
1326	2016	4	5	1	18	0	1	1	295376469
1327	2016	2	1	1	14	0	0	-99	812900142
1328	2016	4	1	1	23	0	0	-99	8990721
1329	2016	4	1	1	26	0	0	-99	487429524
1330	2016	8	5	1	27	9	1	6	159857506
1331	2016	5	5	1	75	2	1	1	159857506
1332	2016	5	4	1	25	3	0	-99	487429524
1333	2016	5	1	1	51	0	0	-99	812900142
1334	2016	4	1	2	18	0	0	-99	295376469
1335	2016	2	1	1	19	0	0	-99	159857506
1336	2016	5	1	1	24	0	0	-99	812900142
1337	2016	5	3	1	14	1	1	1	812900142
1338	2016	5	1	1	34	0	0	-99	323249384
1339	2016	4	3	1	16	1	0	-99	114613442
1340	2016	7	8	1	16	7	1	2	295376469
1341	2016	5	1	1	21	0	0	-99	114613442
1342	2016	8	8	1	21	11	0	-99	937523050
1343	2016	4	1	2	47	0	0	-99	937523050
1344	2016	5	3	1	13	1	0	-99	138648201
1345	2016	5	5	1	22	0	1	2	114613442
1346	2016	5	1	1	23	0	1	3	12609481
1347	2016	5	7	1	18	5	0	-99	101601949
1348	2016	7	8	1	15	13	1	3	12609481
1349	2016	5	5	1	17	0	1	-99	345063650
1350	2016	5	1	1	14	0	0	-99	960169022
1351	2016	5	3	1	12	1	1	2	345063650
1352	2016	5	4	1	6	3	1	11	469584229
1353	2017	4	1	2	14	0	0	-99	469584229
1354	2017	7	8	1	27	7	1	-99	345063650
1355	2017	5	4	1	17	3	1	3	960169022
1356	2017	5	1	1	20	0	0	-99	101601949
1357	2017	8	3	1	22	1	0	-99	469584229
1358	2017	5	1	1	20	0	0	-99	469584229
1359	2017	5	1	1	26	0	0	-99	527099916
1360	2017	8	3	1	29	1	0	-99	345063650
1361	2017	5	1	1	15	0	0	-99	576080970
1362	2017	5	3	1	9	1	0	-99	527099916
1363	2017	4	1	1	15	0	0	-99	12609481
1364	2017	5	4	1	15	2	0	-99	469584229
1365	2017	5	3	1	12	1	0	-99	12609481
1366	2017	5	8	1	17	8	1	1	101601949
1367	2017	8	7	1	12	4	1	-99	345063650
1368	2017	3	1	1	12	0	0	-99	345063650
1369	2017	4	1	2	15	0	0	-99	469584229
1370	2017	5	4	2	15	2	1	2	469584229
1371	2017	4	1	1	28	0	0	-99	960169022
1372	2017	5	1	1	20	0	0	-99	527099916
1373	2017	5	3	1	15	2	1	1	576080970
1374	2017	5	1	2	18	0	0	-99	469584229
1375	2017	4	3	2	17	1	0	-99	469584229
1376	2017	5	1	1	5	0	0	-99	527099916
1377	2017	4	1	2	6	0	0	-99	12609481
1378	2017	4	1	2	10	0	0	-99	527099916
1379	2017	5	1	2	16	0	1	1	527099916
1380	2017	5	1	1	21	0	0	-99	527099916
1381	2017	8	1	1	19	0	0	-99	469584229
1382	2017	8	3	2	11	1	1	18	469584229
1383	2017	5	4	1	25	3	0	-99	469584229
1384	2017	7	7	1	13	4	0	-99	101601949
1385	2017	5	4	2	13	2	1	5	469584229
1386	2017	5	5	2	3	0	1	7	12609481
1387	2017	4	1	1	12	0	0	-99	12609481
1388	2017	5	1	1	23	0	0	-99	469584229
1389	2017	5	1	1	22	0	0	-99	527099916
1390	2017	3	3	1	17	1	0	-99	527099916
1391	2017	4	4	1	20	2	0	-99	101601949
1392	2017	5	1	1	14	0	0	-99	345063650
1393	2017	7	8	1	18	7	1	-99	345063650
1394	2017	5	4	1	13	2	0	-99	345063650
1395	2017	4	1	1	23	0	0	-99	345063650
1396	2017	4	1	1	20	0	0	-99	469584229
1397	2017	5	3	1	17	1	1	2	12609481
1398	2017	4	1	1	13	0	0	-99	101601949
1399	2017	5	4	1	12	2	0	-99	960169022
1400	2017	5	3	1	9	1	1	4	960169022
1401	2017	5	1	2	13	0	0	-99	101601949
1402	2017	3	1	1	16	0	0	-99	960169022
1403	2017	8	1	2	22	0	0	-99	685413534
1404	2017	7	8	1	13	7	1	1	685413534
1405	2017	4	1	1	16	0	0	-99	782178459
1406	2017	5	4	1	16	2	0	-99	685413534
1407	2017	5	1	1	23	0	0	-99	685413534
1408	2017	5	3	2	25	1	0	-99	685413534
1409	2017	7	4	1	23	2	0	-99	685413534
1410	2017	8	8	1	20	16	1	-98	80140896
1411	2017	4	1	1	20	0	0	-99	114613442
1412	2017	5	1	1	13	0	0	-99	685413534
1413	2017	7	1	2	24	0	0	-99	685413534
1414	2017	7	3	1	41	1	1	1	114613442
1415	2017	8	1	1	34	0	0	-99	80140896
1416	2017	1	1	2	15	0	0	-99	80140896
1417	2017	5	4	1	19	3	0	-99	782178459
1418	2017	5	7	1	20	5	0	-99	80140896
1419	2017	5	1	1	18	0	0	-99	80140896
1420	2017	5	1	1	36	0	0	-99	685413534
1421	2017	8	1	2	9	0	0	-99	80140896
1422	2017	3	1	1	15	0	0	-99	80140896
1423	2017	4	1	1	31	0	0	-99	685413534
1424	2017	5	1	1	23	0	0	-99	685413534
1425	2017	8	7	1	27	4	1	1	685413534
1426	2017	5	1	1	25	0	0	-99	685413534
1427	2017	5	1	1	37	0	0	-99	80140896
1428	2017	5	1	1	12	0	0	-99	685413534
1429	2017	5	1	2	51	0	0	-99	685413534
1430	2017	4	0	1	-99	-99	0	-99	685413534
1431	2017	4	1	1	19	0	0	-99	80140896
1432	2017	5	4	2	30	2	0	-99	782178459
1433	2017	5	3	1	20	1	1	1	114613442
1434	2017	3	1	1	19	0	0	-99	114613442
1435	2017	8	8	1	29	11	0	-99	782178459
1436	2017	5	1	1	17	0	0	-99	114613442
1437	2017	8	1	1	1	0	0	-99	114613442
1438	2017	5	1	1	27	0	0	-99	114613442
1439	2017	5	1	1	28	0	0	-99	80140896
1440	2017	5	4	1	19	2	0	-99	80140896
1441	2017	5	1	1	21	0	0	-99	782178459
1442	2017	5	1	1	22	0	0	-99	80140896
1443	2017	4	1	1	26	0	0	-99	685413534
1444	2017	5	4	1	25	3	1	3	685413534
1445	2017	7	5	2	13	0	1	1	80140896
1446	2017	4	1	1	24	0	0	-99	80140896
1447	2017	8	3	2	20	1	1	2	80140896
1448	2017	5	1	1	19	0	0	-99	80140896
1449	2017	5	1	1	19	0	0	-99	80140896
1450	2017	5	3	1	36	1	0	-99	685413534
1451	2017	7	1	1	20	0	0	-99	685413534
1452	2017	5	1	1	27	0	0	-99	685413534
1453	2017	8	3	1	17	1	0	-99	80140896
1454	2017	5	4	1	23	2	0	-99	685413534
1455	2017	7	3	1	12	1	1	34	685413534
1456	2017	5	1	2	33	0	0	-99	685413534
1457	2017	5	1	1	72	0	0	-99	685413534
1458	2017	5	1	1	19	0	0	-99	782178459
1459	2017	5	1	2	19	0	0	-99	80140896
1460	2017	8	1	2	18	0	0	-99	80140896
1461	2017	5	1	1	20	0	0	-99	80140896
1462	2017	7	1	1	21	0	0	-99	685413534
1463	2017	3	1	1	23	0	0	-99	685413534
1464	2017	8	4	1	25	2	0	-99	80140896
1465	2017	5	1	1	13	0	0	-99	80140896
1466	2017	8	8	1	29	10	1	23	80140896
1467	2017	4	1	1	34	0	0	-99	80140896
1468	2017	5	5	1	18	0	1	1	80140896
1469	2017	7	4	1	24	3	0	-99	114613442
1470	2017	7	5	1	19	0	1	2	114613442
1471	2017	8	5	1	29	0	1	1	685413534
1472	2017	8	1	1	31	0	0	-99	685413534
1473	2017	5	1	1	37	0	0	-99	114613442
1474	2017	5	1	1	18	0	0	-99	685413534
1475	2017	1	1	2	46	0	0	-99	685413534
1476	2017	7	3	2	12	1	0	-99	80140896
1477	2017	7	3	1	13	1	0	-99	80140896
1478	2017	4	1	1	14	0	0	-99	80140896
1479	2017	5	1	1	19	0	0	-99	80140896
1480	2017	4	3	2	14	1	0	-99	80140896
1481	2017	5	1	2	18	0	0	-99	80140896
1482	2017	7	7	1	21	4	1	2	80140896
1483	2017	3	1	1	16	0	0	-99	114613442
1484	2017	5	3	1	20	1	1	1	114613442
1485	2017	3	1	1	23	0	0	-99	114613442
1486	2017	5	7	1	20	4	0	-99	114613442
1487	2017	4	3	2	20	1	0	-99	114613442
1488	2017	5	1	1	20	0	0	-99	114613442
1489	2017	5	4	1	21	2	0	-99	114613442
1490	2017	5	1	1	17	0	0	-99	685413534
1491	2017	7	4	1	31	3	1	2	782178459
1492	2017	5	1	1	17	0	0	-99	80140896
1493	2017	5	4	2	17	3	0	-99	685413534
1494	2017	8	1	1	24	0	0	-99	685413534
1495	2017	4	1	2	12	0	0	-99	80140896
1496	2017	5	1	1	14	0	0	-99	80140896
1497	2017	4	1	1	19	0	0	-99	80140896
1498	2017	7	4	2	69	2	1	2	80140896
1499	2017	5	1	1	26	0	0	-99	685413534
1500	2017	5	1	1	27	0	0	-99	685413534
1501	2017	7	1	1	15	0	0	-99	685413534
1502	2017	5	4	1	24	2	0	-99	685413534
1503	2017	5	4	1	30	2	0	-99	685413534
1504	2017	8	5	1	13	0	1	4	685413534
1505	2017	8	4	1	17	2	0	-99	685413534
1506	2017	8	1	1	38	0	0	-99	685413534
1507	2017	5	4	1	12	2	0	-99	114613442
1508	2017	5	1	1	26	0	0	-99	685413534
1509	2017	5	1	2	28	0	0	-99	685413534
1510	2017	5	1	1	9	0	0	-99	685413534
1511	2017	5	1	1	33	0	0	-99	80140896
1512	2017	4	4	1	25	2	0	-99	685413534
1513	2017	4	1	2	17	0	0	-99	80140896
1514	2017	8	3	1	30	1	1	1	80140896
1515	2017	7	3	1	32	1	1	1	80140896
1516	2017	5	1	1	16	0	0	-99	782178459
1517	2017	8	7	2	16	5	1	1	80140896
1518	2017	7	4	1	20	2	1	3	80140896
1519	2017	5	1	1	12	0	0	-99	782178459
1520	2017	8	1	1	27	0	0	-99	782178459
1521	2017	5	5	1	14	-99	1	2	114613442
1522	2017	5	1	1	15	0	0	-99	685413534
1523	2017	5	1	1	30	0	0	-99	685413534
1524	2017	7	5	2	12	0	1	2	685413534
1525	2017	4	1	1	31	0	0	-99	685413534
1526	2017	5	3	2	15	1	0	-99	685413534
1527	2017	8	7	1	73	6	0	-99	782178459
1528	2017	5	3	1	17	1	0	-99	114613442
1529	2017	7	7	1	28	5	0	-99	114613442
1530	2017	4	1	2	15	0	0	-99	80140896
1531	2017	5	1	2	15	0	0	-99	80140896
1532	2017	5	1	1	12	0	0	-99	80140896
1533	2017	3	1	1	24	0	0	-99	685413534
1534	2017	5	1	2	13	0	0	-99	685413534
1535	2017	5	1	2	23	0	0	-99	685413534
1536	2017	8	7	1	74	5	0	-99	685413534
1537	2017	8	5	1	39	0	1	1	685413534
1538	2017	3	1	1	15	0	0	-99	80140896
1539	2017	5	1	1	33	0	0	-99	80140896
1540	2017	5	1	2	7	0	0	-99	114613442
1541	2017	7	4	2	39	2	1	8	685413534
1542	2017	4	1	1	16	0	0	-99	685413534
1543	2017	5	1	1	18	0	0	-99	685413534
1544	2017	5	1	1	25	0	0	-99	685413534
1545	2017	7	1	2	22	0	0	-99	685413534
1546	2017	5	1	2	12	0	0	-99	80140896
1547	2017	4	0	1	-99	-99	0	-99	80140896
1548	2017	4	1	1	16	0	0	-99	685413534
1549	2017	5	3	1	21	1	0	-99	782178459
1550	2017	5	1	2	16	0	0	-99	685413534
1551	2017	7	8	1	26	9	0	-99	685413534
1552	2017	3	0	1	-99	-99	0	-99	782178459
1553	2017	4	1	1	18	0	0	-99	782178459
1554	2017	5	1	1	15	0	0	-99	782178459
1555	2017	5	1	1	48	0	0	-99	685413534
1556	2017	4	1	1	21	0	0	-99	114613442
1557	2017	3	0	1	-99	-99	0	-99	114613442
1558	2017	5	1	1	29	0	0	-99	685413534
1559	2017	5	4	1	15	2	0	-99	685413534
1560	2017	5	1	1	32	0	0	-99	685413534
1561	2017	4	1	1	20	0	0	-99	685413534
1562	2017	8	3	1	21	1	0	-99	685413534
1563	2017	5	5	2	12	0	1	2	114613442
1564	2017	8	7	2	23	4	1	6	114613442
1565	2017	5	4	1	18	3	1	4	487429524
1566	2017	4	1	1	6	0	0	-99	114613442
1567	2017	5	3	1	16	1	1	1	138648201
1568	2017	4	1	1	25	0	0	-99	323249384
1569	2017	5	1	1	8	0	0	-99	273598494
1570	2017	5	1	1	40	0	0	-99	487429524
1571	2017	5	1	1	23	0	0	-99	487429524
1572	2017	5	4	2	33	3	0	-99	487429524
1573	2017	2	1	1	12	0	0	-99	937523050
1574	2017	3	1	1	10	0	0	-99	323249384
1575	2017	5	1	1	17	0	0	-99	812900142
1576	2017	5	1	1	15	0	0	-99	812900142
1577	2017	4	1	1	23	0	0	-99	159857506
1578	2017	5	1	1	17	0	0	-99	159857506
1579	2017	4	1	1	35	0	0	-99	138648201
1580	2017	5	5	1	87	3	0	-99	273598494
1581	2017	5	1	1	14	0	0	-99	812900142
1582	2017	4	1	1	37	0	0	-99	273598494
1583	2017	5	1	1	49	0	0	-99	487429524
1584	2017	8	1	1	14	0	0	-99	159857506
1585	2017	5	1	1	22	0	0	-99	159857506
1586	2017	3	1	1	53	0	0	-99	114613442
1587	2017	4	4	1	19	3	0	-99	273598494
1588	2017	5	1	1	27	0	0	-99	295376469
1589	2017	4	1	1	23	0	0	-99	487429524
1590	2017	4	0	1	14	0	0	-99	114613442
1591	2017	5	1	1	20	0	0	-99	295376469
1592	2017	4	1	1	20	0	0	-99	273598494
1593	2017	4	1	1	38	0	0	-99	323249384
1594	2017	3	1	1	19	0	0	-99	812900142
1595	2017	4	1	1	19	0	0	-99	138648201
1596	2017	5	1	1	35	0	0	-99	138648201
1597	2017	5	1	1	17	0	0	-99	295376469
1598	2017	3	1	1	48	0	0	-99	323249384
1599	2017	5	1	1	21	0	0	-99	323249384
1600	2017	4	1	1	18	0	0	-99	138648201
1601	2017	4	3	1	30	1	0	-99	273598494
1602	2017	5	1	1	15	0	0	-99	273598494
1603	2017	5	1	1	19	0	0	-99	138648201
1604	2017	5	3	1	55	1	0	-99	812900142
1605	2017	4	1	2	21	0	0	-99	54694903
1606	2017	5	4	1	21	2	0	-99	273598494
1607	2017	5	1	1	43	0	0	-99	487429524
1608	2017	5	1	1	41	0	0	-99	812900142
1609	2017	5	1	1	28	0	0	-99	159857506
1610	2017	4	3	1	21	1	0	-99	323249384
1611	2017	7	8	1	33	7	1	2	54694903
1612	2017	4	1	1	53	0	0	-99	54694903
1613	2017	4	1	1	61	0	0	-99	478774148
1614	2017	5	1	1	33	0	0	-99	295376469
1615	2017	8	1	1	31	0	0	-99	487429524
1616	2017	5	8	1	43	31	0	-99	937523050
1617	2017	5	3	1	27	1	0	-99	54694903
1618	2017	5	1	1	26	0	0	-99	812900142
1619	2017	7	7	1	38	5	0	-99	812900142
1620	2017	5	1	1	36	0	0	-99	323249384
1621	2017	8	1	2	12	0	0	-99	323249384
1622	2017	5	1	1	17	0	0	-99	159857506
1623	2017	5	1	2	48	0	0	-99	323249384
1624	2017	5	4	2	36	3	1	3	138648201
1625	2017	5	1	1	28	0	0	-99	273598494
1626	2017	5	1	1	41	0	0	-99	273598494
1627	2017	5	1	1	18	0	0	-99	487429524
1628	2017	4	5	1	-99	-99	1	1	138648201
1629	2017	3	1	1	58	0	0	-99	138648201
1630	2017	5	3	1	14	1	1	6	138648201
1631	2017	5	3	1	57	1	1	3	487429524
1632	2017	5	8	2	20	8	1	8	487429524
1633	2017	5	4	1	23	3	0	-99	273598494
1634	2017	3	1	2	12	0	0	-99	159857506
1635	2017	5	1	2	13	0	0	-99	159857506
1636	2017	4	1	1	13	0	0	-99	812900142
1637	2017	5	1	1	22	0	0	-99	487429524
1638	2017	0	1	1	11	0	0	-99	295376469
1639	2017	5	5	1	19	0	1	2	812900142
1640	2017	5	1	1	20	0	0	-99	54694903
1641	2017	5	4	1	7	2	1	4	159857506
1642	2017	4	3	1	36	1	0	-99	812900142
1643	2017	4	3	1	38	1	0	-99	812900142
1644	2017	4	1	1	21	0	0	-99	138648201
1645	2017	5	7	1	45	4	0	-99	478774148
1646	2017	5	1	1	22	0	0	-99	487429524
1647	2017	5	1	1	58	0	0	-99	812900142
1648	2017	4	1	1	101	0	0	-99	812900142
1649	2017	2	1	1	38	0	0	-99	937523050
1650	2017	5	4	1	12	2	0	-99	138648201
1651	2017	5	1	1	17	0	0	-99	273598494
1652	2017	5	3	1	29	1	0	-99	273598494
1653	2017	5	1	1	45	0	0	-99	273598494
1654	2017	5	1	1	12	0	0	-99	273598494
1655	2017	5	1	1	19	0	0	-99	159857506
1656	2017	3	1	1	25	0	0	-99	159857506
1657	2017	3	0	1	-99	-99	0	-99	812900142
1658	2017	4	3	2	14	1	0	-99	295376469
1659	2017	3	1	1	18	0	0	-99	295376469
1660	2017	4	1	1	33	0	0	-99	937523050
1661	2017	5	7	1	20	12	0	-99	159857506
1662	2017	7	7	1	20	4	1	4	159857506
1663	2017	4	0	1	-99	-99	0	-99	159857506
1664	2017	8	1	1	16	0	0	-99	159857506
1665	2017	5	7	1	120	6	0	-99	295376469
1666	2017	5	3	1	18	1	0	-99	295376469
1667	2017	5	1	1	33	0	0	-99	478774148
1668	2017	5	1	1	11	0	0	-99	478774148
1669	2017	4	1	1	20	0	0	-99	54694903
1670	2017	4	1	1	25	0	0	-99	138648201
1671	2017	7	1	1	16	0	0	-99	54694903
1672	2017	5	1	1	29	0	0	-99	159857506
1673	2017	4	1	1	30	0	0	-99	295376469
1674	2017	4	3	1	18	1	0	-99	812900142
1675	2017	5	1	1	56	0	0	-99	478774148
1676	2017	7	4	1	15	2	1	2	478774148
1677	2017	4	1	1	47	0	0	-99	295376469
1678	2017	5	7	1	16	4	0	-99	273598494
1679	2017	5	4	2	18	3	1	1	295376469
1680	2017	5	8	1	20	8	1	2	295376469
1681	2017	7	1	1	26	0	0	-99	487429524
1682	2017	7	5	1	17	0	1	1	295376469
1683	2017	5	8	1	38	7	0	-99	937523050
1684	2017	5	1	1	28	0	0	-99	273598494
1685	2017	7	1	1	34	0	0	-99	54694903
1686	2017	3	0	1	0	0	0	-99	812900142
1687	2017	3	1	1	18	0	0	-99	937523050
1688	2017	5	1	1	16	0	0	-99	469584229
1689	2017	4	1	1	12	0	0	-99	12609481
1690	2017	3	1	1	14	0	0	-99	12609481
1691	2017	5	1	1	12	0	0	-99	960169022
1692	2017	5	3	1	15	1	0	-99	527099916
1693	2017	7	1	1	20	0	0	-99	960169022
1694	2018	5	3	1	19	1	0	-99	527099916
1695	2018	5	1	1	19	0	0	-99	345063650
1696	2018	8	1	1	29	0	0	-99	527099916
1697	2018	8	1	1	17	0	0	-99	960169022
1698	2018	5	1	1	22	0	0	-99	527099916
1699	2018	5	3	1	17	1	0	-99	345063650
1700	2018	5	4	1	22	3	1	-99	345063650
1701	2018	5	0	1	16	0	0	-99	960169022
1702	2018	5	1	1	12	0	0	-99	101601949
1703	2018	4	1	1	12	0	0	-99	469584229
1704	2018	5	5	1	24	0	1	1	101601949
1705	2018	5	5	2	19	0	1	2	960169022
1706	2018	5	4	1	13	2	0	-99	469584229
1707	2018	8	5	2	12	0	1	1	469584229
1708	2018	4	1	2	15	0	0	-99	469584229
1709	2018	4	1	1	12	0	0	-99	345063650
1710	2018	7	7	1	19	4	0	-99	12609481
1711	2018	0	1	2	14	0	0	-99	101601949
1712	2018	5	1	1	13	0	0	-99	960169022
1713	2018	4	1	1	14	0	0	-99	469584229
1714	2018	5	1	1	13	0	0	-99	527099916
1715	2018	5	7	1	-99	-99	0	-99	960169022
1716	2018	5	1	1	13	0	0	-99	101601949
1717	2018	5	1	2	13	0	0	-99	960169022
1718	2018	4	1	1	20	0	0	-99	527099916
1719	2018	7	1	1	18	0	0	-99	345063650
1720	2018	7	8	1	18	9	1	-99	960169022
1721	2018	5	3	2	10	0	1	4	960169022
1722	2018	4	1	1	13	0	0	-99	12609481
1723	2018	5	1	1	15	0	0	-99	345063650
1724	2018	4	1	1	19	0	0	-99	576080970
1725	2018	5	1	1	15	0	0	-99	345063650
1726	2018	3	1	1	14	0	0	-99	12609481
1727	2018	3	1	2	20	0	0	-99	101601949
1728	2018	8	1	1	13	0	0	-99	527099916
1729	2018	8	3	1	22	1	0	-99	527099916
1730	2018	4	1	1	12	0	0	-99	12609481
1731	2018	4	1	1	13	0	0	-99	469584229
1732	2018	3	1	1	66	0	0	-99	685413534
1733	2018	8	3	1	8	1	1	3	527099916
1734	2018	5	1	1	17	0	0	-99	345063650
1735	2018	5	8	1	19	11	0	-99	12609481
1736	2018	5	4	1	13	2	0	-99	12609481
1737	2018	7	4	1	20	3	0	-99	527099916
1738	2018	8	1	1	15	0	0	-99	101601949
1739	2018	7	8	1	16	14	1	-99	345063650
1740	2018	5	1	1	16	0	0	-99	576080970
1741	2018	5	1	1	24	0	0	-99	469584229
1742	2018	7	1	2	16	0	0	-99	101601949
1743	2018	6	8	1	17	10	1	1	576080970
1744	2018	5	5	2	8	0	1	2	12609481
1745	2018	5	1	1	17	0	0	-99	101601949
1746	2018	8	7	1	17	5	1	3	685413534
1747	2018	4	1	2	11	0	0	-99	576080970
1748	2018	5	1	1	15	0	0	-99	101601949
1749	2018	5	3	1	15	1	0	-99	12609481
1750	2018	5	8	1	22	9	1	3	12609481
1751	2018	5	4	1	26	2	1	2	685413534
1752	2018	4	1	1	23	0	0	-99	114613442
1753	2018	5	5	2	12	0	1	11	80140896
1754	2018	8	1	1	22	0	0	-99	80140896
1755	2018	4	1	1	17	0	0	-99	80140896
1756	2018	5	1	2	20	0	0	-99	782178459
1757	2018	8	1	2	13	0	0	-99	782178459
1758	2018	8	4	2	19	2	0	-99	782178459
1759	2018	5	1	1	26	0	0	-99	80140896
1760	2018	3	1	2	8	0	0	-99	114613442
1761	2018	5	0	1	-99	-99	0	-99	80140896
1762	2018	8	3	1	16	1	0	-99	80140896
1763	2018	4	1	1	21	0	0	-99	80140896
1764	2018	5	1	1	16	0	0	-99	114613442
1765	2018	3	1	2	2	0	0	-99	114613442
1766	2018	4	1	1	17	0	0	-99	80140896
1767	2018	8	1	2	14	0	0	-99	80140896
1768	2018	5	1	1	18	0	0	-99	80140896
1769	2018	5	1	1	17	0	0	-99	782178459
1770	2018	4	0	1	-99	-99	0	-99	782178459
1771	2018	5	7	1	17	4	1	1	685413534
1772	2018	5	3	2	23	1	0	-99	685413534
1773	2018	5	8	1	16	9	1	2	80140896
1774	2018	5	0	1	-99	-99	0	-99	80140896
1775	2018	4	1	1	14	0	0	-99	80140896
1776	2018	5	1	2	8	0	0	-99	782178459
1777	2018	5	1	1	37	0	0	-99	782178459
1778	2018	5	7	1	20	4	1	1	782178459
1779	2018	3	1	1	21	0	0	-99	782178459
1780	2018	5	4	1	16	3	1	6	80140896
1781	2018	5	1	2	14	0	0	-99	114613442
1782	2018	5	5	1	-99	-99	1	1	114613442
1783	2018	5	1	1	23	0	0	-99	685413534
1784	2018	3	1	1	13	0	0	-99	685413534
1785	2018	7	4	1	11	3	0	-99	685413534
1786	2018	3	1	1	26	0	0	-99	685413534
1787	2018	7	4	1	17	-99	0	-99	685413534
1788	2018	3	0	1	-99	-99	0	-99	114613442
1789	2018	5	1	1	13	0	0	-99	114613442
1790	2018	4	3	1	25	1	0	-99	685413534
1791	2018	5	1	1	50	0	0	-99	685413534
1792	2018	4	1	1	25	0	0	-99	685413534
1793	2018	5	3	2	37	1	0	-99	685413534
1794	2018	8	1	1	17	0	0	-99	685413534
1795	2018	4	1	1	16	0	0	-99	685413534
1796	2018	3	1	1	46	0	0	-99	685413534
1797	2018	5	1	2	12	0	0	-99	80140896
1798	2018	5	1	1	24	0	0	-99	685413534
1799	2018	7	3	1	41	1	0	-99	685413534
1800	2018	4	1	1	20	0	0	-99	80140896
1801	2018	5	1	1	29	0	0	-99	80140896
1802	2018	5	3	1	14	1	1	2	80140896
1803	2018	5	4	1	26	2	0	-99	685413534
1804	2018	5	1	1	13	0	0	-99	685413534
1805	2018	5	1	1	24	0	0	-99	685413534
1806	2018	7	4	1	24	3	0	-99	782178459
1807	2018	5	1	2	15	0	0	-99	685413534
1808	2018	8	4	1	23	2	0	-99	685413534
1809	2018	7	1	1	58	0	0	-99	80140896
1810	2018	5	1	2	16	0	0	-99	685413534
1811	2018	4	1	2	36	0	0	-99	782178459
1812	2018	5	4	1	15	2	0	-99	782178459
1813	2018	5	3	1	17	1	0	-99	782178459
1814	2018	5	1	1	15	0	0	-99	782178459
1815	2018	5	8	1	44	7	0	-99	782178459
1816	2018	8	8	1	23	11	0	-99	782178459
1817	2018	5	4	2	12	3	1	2	114613442
1818	2018	5	4	1	28	2	1	1	114613442
1819	2018	7	1	1	19	0	0	-99	114613442
1820	2018	4	0	2	-99	-99	0	-99	114613442
1821	2018	8	1	1	23	0	0	-99	80140896
1822	2018	5	1	1	24	0	0	-99	80140896
1823	2018	7	1	1	22	0	0	-99	80140896
1824	2018	7	8	1	27	22	0	-99	80140896
1825	2018	5	1	1	21	0	0	-99	685413534
1826	2018	5	5	2	16	0	1	6	114613442
1827	2018	5	1	1	15	0	0	-99	114613442
1828	2018	5	8	1	16	14	0	-99	114613442
1829	2018	1	5	2	9	0	1	2	685413534
1830	2018	3	0	1	-99	-99	0	-99	782178459
1831	2018	4	1	2	12	0	0	-99	782178459
1832	2018	7	3	1	22	1	0	-99	80140896
1833	2018	5	3	1	53	1	0	-99	80140896
1834	2018	8	8	1	43	9	1	6	80140896
1835	2018	8	1	1	18	3	0	-99	80140896
1836	2018	5	1	2	14	0	0	-99	782178459
1837	2018	5	1	1	14	0	0	-99	782178459
1838	2018	5	4	1	31	3	1	1	80140896
1839	2018	5	3	1	29	1	0	-99	685413534
1840	2018	0	5	2	15	0	1	1	685413534
1841	2018	7	4	1	28	3	0	-99	685413534
1842	2018	5	3	2	29	1	1	1	685413534
1843	2018	5	4	2	16	3	1	4	114613442
1844	2018	5	3	1	12	1	1	1	685413534
1845	2018	7	4	1	23	2	0	-99	685413534
1846	2018	7	8	1	186	45	1	66	685413534
1847	2018	8	4	1	15	2	0	-99	685413534
1848	2018	7	5	1	25	0	1	1	685413534
1849	2018	5	1	1	20	0	0	-99	685413534
1850	2018	8	5	2	17	0	1	2	80140896
1851	2018	3	0	1	-99	-99	0	-99	80140896
1852	2018	7	4	1	21	3	0	-99	685413534
1853	2018	5	1	1	49	0	0	-99	685413534
1854	2018	5	1	2	17	0	0	-99	80140896
1855	2018	5	1	1	26	0	0	-99	80140896
1856	2018	4	1	1	34	0	0	-99	685413534
1857	2018	8	4	1	34	3	1	1	685413534
1858	2018	3	1	1	22	0	0	-99	685413534
1859	2018	5	1	1	17	0	0	-99	80140896
1860	2018	5	3	1	19	1	0	-99	685413534
1861	2018	5	1	1	20	0	0	-99	80140896
1862	2018	7	7	1	12	4	1	1	685413534
1863	2018	5	1	1	36	0	0	-99	685413534
1864	2018	5	1	1	20	0	0	-99	685413534
1865	2018	5	1	1	16	0	0	-99	80140896
1866	2018	8	1	2	11	0	0	-99	685413534
1867	2018	5	5	1	17	0	1	1	685413534
1868	2018	4	1	1	12	0	0	-99	80140896
1869	2018	4	1	1	16	0	0	-99	80140896
1870	2018	5	1	1	19	0	0	-99	80140896
1871	2018	8	3	1	35	1	1	1	685413534
1872	2018	7	1	1	34	0	0	-99	685413534
1873	2018	4	1	1	20	0	0	-99	685413534
1874	2018	5	1	1	28	0	0	-99	80140896
1875	2018	7	1	1	24	0	0	-99	80140896
1876	2018	7	1	1	28	0	0	-99	685413534
1877	2018	5	3	2	11	1	0	-99	685413534
1878	2018	3	1	1	17	0	0	-99	685413534
1879	2018	5	7	1	17	4	1	1	114613442
1880	2018	5	1	1	17	0	0	-99	114613442
1881	2018	5	2	1	9	3	1	16	114613442
1882	2018	4	1	1	21	0	0	-99	782178459
1883	2018	5	1	1	0	25	0	-99	782178459
1884	2018	5	1	1	17	0	0	-99	782178459
1885	2018	8	7	1	12	4	0	-99	782178459
1886	2018	4	1	1	23	0	0	-99	782178459
1887	2018	5	1	1	24	0	0	-99	80140896
1888	2018	4	1	1	28	0	0	-99	685413534
1889	2018	7	1	1	22	0	0	-99	685413534
1890	2018	5	1	1	18	0	0	-99	685413534
1891	2018	5	1	1	27	0	0	-99	782178459
1892	2018	5	3	1	15	1	0	-99	782178459
1893	2018	7	7	1	15	6	0	-99	782178459
1894	2018	7	1	1	27	0	0	-99	782178459
1895	2018	5	4	1	13	2	0	-99	782178459
1896	2018	5	1	1	14	0	0	-99	114613442
1897	2018	5	1	1	24	0	0	-99	782178459
1898	2018	5	1	1	23	0	0	-99	782178459
1899	2018	5	1	1	48	0	0	-99	937523050
1900	2018	7	7	1	38	4	1	2	159857506
1901	2018	5	7	1	17	4	0	-99	478774148
1902	2018	4	1	1	18	0	0	-99	812900142
1903	2018	3	4	1	15	2	0	-99	487429524
1904	2018	8	1	1	24	0	0	-99	273598494
1905	2018	7	8	1	43	12	0	-99	295376469
1906	2018	5	3	2	19	3	1	6	323249384
1907	2018	5	3	1	28	1	0	-99	138648201
1908	2018	4	1	1	31	0	0	-99	138648201
1909	2018	5	7	1	46	4	1	2	273598494
1910	2018	7	7	1	35	4	1	3	478774148
1911	2018	5	1	1	20	0	0	-99	159857506
1912	2018	5	1	1	25	0	0	-99	295376469
1913	2018	4	1	1	48	0	0	-99	295376469
1914	2018	4	1	1	17	0	0	-99	138648201
1915	2018	4	4	1	20	2	0	-99	273598494
1916	2018	1	3	2	10	1	0	-99	54694903
1917	2018	4	1	1	56	0	0	-99	295376469
1918	2018	5	1	1	24	0	0	-99	937523050
1919	2018	2	1	1	17	0	0	-99	937523050
1920	2018	5	3	1	20	1	0	-99	138648201
1921	2018	5	7	1	14	4	0	-99	478774148
1922	2018	5	8	1	53	10	0	-99	323249384
1923	2018	5	8	1	28	12	0	-99	323249384
1924	2018	4	1	1	16	0	0	-99	487429524
1925	2018	3	1	1	18	0	0	-99	323249384
1926	2018	5	8	1	30	20	0	-99	937523050
1927	2018	5	3	2	23	1	0	-99	138648201
1928	2018	5	1	1	26	0	0	-99	138648201
1929	2018	4	1	1	12	0	0	-99	487429524
1930	2018	7	5	1	30	0	1	2	487429524
1931	2018	5	8	1	23	8	1	-99	159857506
1932	2018	3	1	1	0	13	0	-99	159857506
1933	2018	5	8	2	31	25	1	2	295376469
1934	2018	5	7	1	21	4	1	1	812900142
1935	2018	5	4	1	21	2	0	-99	273598494
1936	2018	5	7	1	14	5	0	-99	273598494
1937	2018	5	1	2	9	0	0	-99	478774148
1938	2018	5	7	1	18	5	0	-99	273598494
1939	2018	5	1	1	23	0	0	-99	273598494
1940	2018	5	1	1	21	0	0	-99	937523050
1941	2018	4	3	1	22	1	0	-99	54694903
1942	2018	5	0	1	-99	-99	0	-99	273598494
1943	2018	4	1	1	13	0	0	-99	273598494
1944	2018	4	1	1	20	0	0	-99	812900142
1945	2018	4	1	1	18	0	0	-99	138648201
1946	2018	7	5	1	7	2	1	4	273598494
1947	2018	1	1	2	25	0	0	-99	295376469
1948	2018	7	8	1	23	7	0	-99	273598494
1949	2018	5	1	1	20	0	0	-99	937523050
1950	2018	7	4	2	24	3	0	-99	812900142
1951	2018	4	1	1	32	0	0	-99	159857506
1952	2018	5	1	1	16	0	0	-99	295376469
1953	2018	5	1	1	22	0	0	-99	323249384
1954	2018	5	5	1	18	0	1	1	323249384
1955	2018	5	8	1	17	11	0	-99	812900142
1956	2018	5	1	1	37	0	0	-99	487429524
1957	2018	5	1	1	31	0	0	-99	487429524
1958	2018	4	1	1	28	0	0	-99	487429524
1959	2018	3	1	1	12	0	0	-99	295376469
1960	2018	5	1	1	20	0	0	-99	295376469
1961	2018	5	1	1	15	0	0	-99	54694903
1962	2018	3	0	1	-99	-99	0	-99	138648201
1963	2018	5	1	1	22	0	0	-99	812900142
1964	2018	5	1	1	19	0	0	-99	273598494
1965	2018	5	7	1	17	6	0	-99	273598494
1966	2018	5	4	1	28	2	0	-99	273598494
1967	2018	5	1	1	14	0	0	-99	323249384
1968	2018	5	3	2	21	1	1	1	54694903
1969	2018	5	1	1	18	0	0	-99	487429524
1970	2018	4	1	1	19	0	0	-99	487429524
1971	2018	3	1	1	33	0	0	-99	159857506
1972	2018	4	1	1	13	0	0	-99	159857506
1973	2018	5	1	1	16	0	0	-99	812900142
1974	2018	5	7	1	19	4	0	-99	54694903
1975	2018	4	1	1	19	0	0	-99	273598494
1976	2018	5	1	2	23	0	0	-99	54694903
1977	2018	5	1	1	21	0	0	-99	54694903
1978	2018	5	4	1	17	2	1	6	487429524
1979	2018	5	1	1	15	0	0	-99	273598494
1980	2018	5	1	1	16	0	0	-99	273598494
1981	2018	4	1	1	27	0	0	-99	323249384
1982	2018	5	7	1	24	6	0	-99	273598494
1983	2018	3	1	1	17	0	0	-99	273598494
1984	2018	5	3	1	18	1	0	-99	273598494
1985	2018	5	4	1	32	2	0	-99	159857506
1986	2018	1	1	1	25	0	0	-99	487429524
1987	2018	5	2	1	29	3	1	9	54694903
1988	2018	8	7	1	46	4	0	-99	54694903
1989	2018	4	1	1	1	0	0	-99	295376469
1990	2018	5	4	1	19	3	0	-99	159857506
1991	2018	7	1	1	17	0	0	-99	771586465
1992	2018	5	4	1	21	2	0	-99	273598494
1993	2018	5	8	1	16	10	0	-99	323249384
1994	2018	3	1	1	36	0	0	-99	323249384
1995	2018	4	1	1	14	0	0	-99	771586465
1996	2018	5	1	1	12	0	1	1	273598494
1997	2018	5	1	1	13	0	0	-99	295376469
1998	2018	1	1	1	24	0	0	-99	487429524
1999	2018	5	3	1	29	1	0	-99	323249384
[truncated: 544 more rows]
