# Supplementary material for: What is your count? An observational study of lymph node counting in 2,028 colorectal cancer resections
Source: PLoS One. 2024 Feb 8;19(2):e0295209. doi: 10.1371/journal.pone.0295209 (PMC10852306; doi:10.1371/journal.pone.0295209)
Supplement: S2 Data — (CSV) [file pone.0295209.s003.csv]

	Acc_Year	T_STAGE	N_STAGE	Y_VAR	LNcount	LNpos	TDpos	TDcount	PATHOLOGIST
1	2012	5	1	1	18	0	0	-99	80140896
2	2012	4	1	1	21	0	0	-99	80140896
3	2012	8	5	2	14	0	1	4	576641842
4	2012	5	0	1	20	0	0	-99	685413534
5	2012	5	3	1	12	1	0	-99	159857506
6	2013	7	8	1	12	7	1	-99	345063650
7	2013	5	8	1	12	7	0	-99	527099916
8	2013	5	1	1	18	0	0	-99	12609481
9	2013	5	1	1	19	0	0	-99	12609481
10	2013	5	1	1	23	0	0	-99	527099916
11	2013	4	1	1	16	0	0	-99	527099916
12	2013	5	7	1	20	4	0	-99	527099916
13	2013	4	1	1	12	0	0	-99	12609481
14	2013	4	1	1	16	0	0	-99	345063650
15	2013	5	3	1	13	1	0	-99	12609481
16	2013	5	4	1	11	2	1	2	12609481
17	2013	7	8	1	24	8	1	-99	345063650
18	2013	5	7	2	17	4	1	2	345063650
19	2013	5	1	1	15	0	0	-99	527099916
20	2013	5	3	1	16	1	0	-99	527099916
21	2013	5	1	2	6	0	0	-99	527099916
22	2013	5	1	1	21	0	0	-99	345063650
23	2013	5	1	1	16	0	0	-99	345063650
24	2013	5	3	1	14	1	1	1	527099916
25	2013	5	1	1	14	0	0	-99	345063650
26	2013	5	1	1	21	0	0	-99	12609481
27	2013	5	1	1	35	0	0	-99	242782522
28	2013	5	1	2	12	0	0	-99	80140896
29	2013	8	1	2	6	0	0	-99	80140896
30	2013	8	1	2	13	0	0	-99	80140896
31	2013	5	4	1	9	2	0	-99	80140896
32	2013	5	3	1	12	1	1	1	576641842
33	2013	5	3	1	42	1	0	-99	80140896
34	2013	5	4	2	11	2	0	-99	80140896
35	2013	4	1	1	20	0	0	-99	80140896
36	2013	5	7	1	15	4	0	-99	576641842
37	2013	3	1	1	24	0	0	-99	242782522
38	2013	5	4	1	15	3	1	4	242782522
39	2013	4	1	1	21	0	0	-99	685413534
40	2013	4	1	1	12	0	0	-99	242782522
41	2013	3	1	2	17	0	0	-99	685413534
42	2013	5	1	1	29	0	0	-99	685413534
43	2013	8	3	2	38	1	0	-99	685413534
44	2013	5	3	1	19	1	0	-99	80140896
45	2013	7	1	2	13	0	0	-99	685413534
46	2013	5	4	2	33	3	1	1	685413534
47	2013	5	1	1	23	0	0	-99	576641842
48	2013	8	8	1	22	8	1	19	685413534
49	2013	5	1	1	18	0	0	-99	576641842
50	2013	5	8	2	14	8	1	19	685413534
51	2013	8	1	1	18	0	0	-99	685413534
52	2013	5	5	2	10	0	1	5	80140896
53	2013	5	5	1	29	0	1	1	80140896
54	2013	7	4	1	40	2	1	8	80140896
55	2013	5	4	1	13	2	1	4	80140896
56	2013	3	1	1	19	0	0	-99	80140896
57	2013	5	1	1	19	0	0	-99	242782522
58	2013	5	4	1	22	2	0	-99	242782522
59	2013	5	4	1	14	2	1	1	80140896
60	2013	5	1	2	16	0	0	-99	685413534
61	2013	5	3	2	21	1	0	-99	685413534
62	2013	8	3	1	11	1	1	2	576641842
63	2013	3	3	1	13	1	0	-99	80140896
64	2013	5	4	1	27	2	0	-99	576641842
65	2013	4	1	1	17	0	0	-99	685413534
66	2013	5	1	2	14	0	0	-99	576641842
67	2013	4	1	1	21	0	0	-99	80140896
68	2013	5	1	2	40	0	0	-99	685413534
69	2013	5	8	1	26	16	1	9	576641842
70	2013	4	1	1	6	0	0	-99	685413534
71	2013	5	1	1	12	0	0	-99	576641842
72	2013	4	1	1	13	0	0	-99	576641842
73	2013	5	1	1	38	0	0	-99	576641842
74	2013	8	5	2	13	0	1	5	80140896
75	2013	8	3	1	16	1	0	-99	80140896
76	2013	5	5	1	18	0	1	4	576641842
77	2013	7	1	1	49	0	0	-99	80140896
78	2013	4	8	1	17	7	1	2	80140896
79	2013	5	1	1	34	0	0	-99	80140896
80	2013	4	1	1	11	0	0	-99	80140896
81	2013	5	3	2	23	1	0	-99	80140896
82	2013	5	3	1	22	1	0	-99	80140896
83	2013	3	1	1	25	0	0	-99	685413534
84	2013	5	4	1	17	2	0	-99	685413534
85	2013	7	4	1	47	3	1	3	576641842
86	2013	7	5	1	24	0	1	1	685413534
87	2013	5	8	1	15	12	1	5	685413534
88	2013	5	1	1	10	0	0	-99	80140896
89	2013	3	1	1	20	0	0	-99	80140896
90	2013	5	4	1	45	2	0	-99	685413534
91	2013	5	1	1	14	0	0	-99	80140896
92	2013	5	1	1	48	0	0	-99	80140896
93	2013	8	7	1	20	4	0	-99	576641842
94	2013	4	1	1	23	0	0	-99	80140896
95	2013	5	3	1	26	1	0	-99	80140896
96	2013	5	1	1	17	0	0	-99	80140896
97	2013	5	1	1	18	0	0	-99	80140896
98	2013	5	3	2	18	1	0	-99	576641842
99	2013	5	5	1	17	0	1	3	80140896
100	2013	5	1	1	23	0	0	-99	685413534
101	2013	4	1	1	25	0	0	-99	576641842
102	2013	5	1	1	26	0	0	-99	685413534
103	2013	8	1	1	14	0	0	-99	80140896
104	2013	4	1	1	25	0	0	-99	576641842
105	2013	5	1	1	18	0	0	-99	685413534
106	2013	4	4	1	22	3	0	-99	685413534
107	2013	5	1	1	20	0	0	-99	685413534
108	2013	5	1	1	15	0	0	-99	242782522
109	2013	5	8	2	21	10	1	1	242782522
110	2013	5	8	1	18	11	1	1	242782522
111	2013	5	7	1	21	5	0	-99	576641842
112	2013	8	8	2	20	12	1	3	685413534
113	2013	7	4	1	13	3	0	-99	685413534
114	2013	3	1	1	17	0	0	-99	685413534
115	2013	4	4	1	9	2	0	-99	685413534
116	2013	8	3	1	22	3	0	-99	80140896
117	2013	5	5	2	13	0	1	3	80140896
118	2013	5	1	1	21	0	0	-99	685413534
119	2013	5	1	2	16	0	0	-99	685413534
120	2013	5	3	1	27	1	0	-99	80140896
121	2013	5	3	2	20	1	0	-99	685413534
122	2013	7	3	1	30	2	0	-99	80140896
123	2013	7	5	2	14	0	1	1	685413534
124	2013	5	1	1	27	0	1	1	576641842
125	2013	5	3	1	23	1	0	-99	80140896
126	2013	5	1	1	19	0	0	-99	80140896
127	2013	5	4	1	17	3	0	-99	80140896
128	2013	8	4	1	34	2	0	-99	242782522
129	2013	5	4	1	14	3	0	-99	576641842
130	2013	5	1	1	15	0	0	-99	242782522
131	2013	7	4	1	36	2	0	-99	242782522
132	2013	5	4	1	41	2	0	-99	685413534
133	2013	5	5	1	26	0	1	1	685413534
134	2013	5	1	2	24	0	0	-99	80140896
135	2013	7	3	1	22	1	0	-99	242782522
136	2013	7	4	1	11	3	0	-99	242782522
137	2013	8	3	1	26	1	0	-99	80140896
138	2013	5	5	1	14	0	1	4	576641842
139	2013	3	1	1	29	0	0	-99	576641842
140	2013	4	1	1	24	0	0	-99	80140896
141	2013	3	1	1	18	0	0	-99	685413534
142	2013	5	3	1	17	1	1	2	576641842
143	2013	5	1	1	20	0	0	-99	576641842
144	2013	5	3	1	16	1	0	-99	685413534
145	2013	5	1	2	16	0	0	-99	80140896
146	2013	5	3	1	18	1	1	10	80140896
147	2013	3	1	1	22	0	0	-99	80140896
148	2013	4	1	2	25	0	0	-99	80140896
149	2013	7	1	1	10	0	0	-99	576641842
150	2013	7	1	1	19	0	0	-99	576641842
151	2013	8	5	1	13	0	1	8	685413534
152	2013	4	1	1	12	0	0	-99	685413534
153	2013	5	1	1	17	0	0	-99	576641842
154	2013	4	1	1	17	0	0	-99	576641842
155	2013	5	1	2	18	0	0	-99	242782522
156	2013	8	1	2	11	0	0	-99	242782522
157	2013	5	1	1	14	0	0	-99	242782522
158	2013	5	7	1	12	5	1	5	159857506
159	2013	4	3	1	16	1	0	-99	937523050
160	2013	5	4	1	38	2	1	1	323249384
161	2013	4	1	1	34	0	0	-99	138648201
162	2013	4	1	1	19	0	0	-99	138648201
163	2013	5	1	1	15	0	0	-99	273598494
164	2013	5	1	1	26	0	0	-99	273598494
165	2013	1	1	2	17	0	0	-99	487429524
166	2013	5	1	1	15	0	0	-99	937523050
167	2013	5	8	1	46	8	0	-99	273598494
168	2013	5	3	2	18	1	0	-99	323249384
169	2013	3	1	1	10	0	0	-99	159857506
170	2013	5	1	1	24	0	0	-99	159857506
171	2013	5	5	1	56	0	1	2	487429524
172	2013	5	3	1	33	1	0	-99	138648201
173	2013	5	5	1	13	2	1	1	138648201
174	2013	5	1	1	26	0	0	-99	273598494
175	2013	5	7	1	23	4	1	2	273598494
176	2013	5	5	1	12	0	1	1	138648201
177	2013	5	3	1	12	1	0	-99	159857506
178	2013	3	1	1	3	0	0	-99	159857506
179	2013	4	1	1	29	0	0	-99	273598494
180	2013	7	8	1	15	7	0	-99	273598494
181	2013	5	3	1	17	1	0	-99	323249384
182	2013	5	1	1	8	0	0	-99	323249384
183	2013	4	1	1	15	0	0	-99	138648201
184	2013	7	8	1	12	12	1	-99	138648201
185	2013	5	1	1	25	0	0	-99	273598494
186	2013	4	3	1	27	1	0	-99	273598494
187	2013	8	1	1	15	0	0	-99	937523050
188	2013	5	1	1	28	0	0	-99	323249384
189	2013	5	1	1	15	0	0	-99	159857506
190	2013	5	3	1	45	1	0	-99	273598494
191	2013	4	1	1	14	0	0	-99	159857506
192	2013	4	1	1	26	0	0	-99	159857506
193	2013	8	1	1	17	0	0	-99	323249384
194	2013	8	4	1	32	3	0	-99	937523050
195	2013	3	1	1	30	0	0	-99	487429524
196	2013	5	1	1	20	0	0	-99	937523050
197	2013	4	1	1	13	0	0	-99	487429524
198	2013	5	4	1	12	2	1	4	138648201
199	2013	5	4	1	19	3	0	-99	273598494
200	2013	4	1	1	12	0	0	-99	323249384
201	2013	7	3	1	12	1	0	-99	323249384
202	2013	4	4	1	19	2	0	-99	487429524
203	2013	4	1	1	2	0	0	-99	138648201
204	2013	5	1	1	16	0	0	-99	138648201
205	2013	4	1	1	19	0	0	-99	273598494
206	2013	4	1	2	12	0	0	-99	487429524
207	2013	3	1	1	11	0	0	-99	159857506
208	2013	5	1	1	28	0	0	-99	273598494
209	2013	5	1	1	12	0	0	-99	138648201
210	2013	5	1	1	27	0	0	-99	138648201
211	2013	4	1	1	49	0	0	-99	487429524
212	2013	5	1	1	42	0	0	-99	323249384
213	2013	5	3	1	14	2	0	-99	273598494
214	2013	5	1	1	25	0	0	-99	487429524
215	2013	5	1	1	22	0	0	-99	323249384
216	2013	8	1	2	31	0	1	1	323249384
217	2013	7	4	1	28	2	1	-99	937523050
218	2013	4	1	1	40	0	0	-99	937523050
219	2013	7	4	1	19	3	1	1	138648201
220	2013	8	8	1	20	9	0	-99	273598494
221	2013	5	4	1	31	2	0	-99	487429524
222	2013	4	1	1	28	0	0	-99	159857506
223	2013	5	1	1	46	0	0	-99	159857506
224	2013	4	1	1	16	0	0	-99	323249384
225	2013	3	1	1	27	0	0	-99	487429524
226	2013	5	3	2	10	1	0	-99	159857506
227	2013	4	1	1	22	0	0	-99	487429524
228	2013	5	3	1	25	1	0	-99	487429524
229	2013	7	7	1	51	4	1	1	323249384
230	2013	7	3	1	17	1	0	-99	273598494
231	2013	7	1	1	17	1	0	-99	273598494
232	2013	7	8	2	38	11	1	3	487429524
233	2013	4	1	1	25	0	0	-99	159857506
234	2013	5	1	1	19	0	0	-99	323249384
235	2013	4	3	2	29	1	0	-99	487429524
236	2013	3	1	1	19	0	0	-99	487429524
237	2013	5	1	1	42	0	1	1	273598494
238	2013	4	3	1	23	1	0	-99	138648201
239	2013	5	3	1	20	1	0	-99	273598494
240	2013	4	4	1	42	2	0	-99	273598494
241	2013	5	4	1	15	3	0	-99	138648201
242	2013	4	4	1	35	3	0	-99	273598494
243	2013	7	4	1	42	2	0	-99	323249384
244	2013	5	1	1	43	0	0	-99	323249384
245	2013	7	1	1	26	0	0	-99	273598494
246	2013	5	1	1	36	0	0	-99	273598494
247	2013	5	1	1	19	0	1	1	273598494
248	2013	5	1	1	20	0	0	-99	138648201
249	2013	7	7	1	10	4	1	3	273598494
250	2013	5	7	1	13	5	0	-99	527099916
251	2013	5	1	1	19	0	0	-99	527099916
252	2013	5	5	1	15	0	1	1	12609481
253	2013	5	1	1	16	0	0	-99	12609481
254	2013	8	3	1	12	1	1	-99	345063650
255	2013	5	1	2	14	0	0	-99	345063650
256	2014	8	1	1	2	0	0	-99	12609481
257	2014	7	1	1	14	0	0	-99	345063650
258	2014	7	1	1	7	0	0	-99	527099916
259	2014	4	1	1	20	0	0	-99	345063650
260	2014	7	8	1	15	9	1	-99	345063650
261	2014	4	1	1	16	0	0	-99	12609481
262	2014	5	7	1	19	5	0	-99	12609481
263	2014	5	1	1	21	0	0	-99	527099916
264	2014	5	7	1	15	5	1	2	527099916
265	2014	5	8	1	27	8	0	-99	345063650
266	2014	5	1	1	13	0	0	-99	527099916
267	2014	5	1	1	24	0	1	2	12609481
268	2014	7	8	1	12	9	1	-99	345063650
269	2014	4	1	1	16	0	0	-99	345063650
270	2014	4	3	1	12	1	0	-99	527099916
271	2014	4	1	1	19	0	0	-99	12609481
272	2014	0	4	1	22	3	0	-99	527099916
273	2014	5	1	1	9	0	0	-99	12609481
274	2014	8	1	1	21	0	0	-99	527099916
275	2014	4	1	2	15	0	0	-99	345063650
276	2014	5	1	1	12	0	0	-99	345063650
277	2014	5	7	2	14	6	1	6	12609481
278	2014	5	1	1	12	0	0	-99	12609481
279	2014	7	5	1	16	0	1	1	345063650
280	2014	5	1	1	19	0	0	-99	12609481
281	2014	5	1	1	11	0	0	-99	12609481
282	2014	5	7	1	29	4	1	-99	345063650
283	2014	5	1	1	30	0	0	-99	80140896
284	2014	8	3	1	11	1	1	5	80140896
285	2014	7	7	2	26	5	1	2	685413534
286	2014	1	1	2	5	0	0	-99	685413534
287	2014	4	1	1	17	0	0	-99	80140896
288	2014	4	5	1	21	0	1	1	80140896
289	2014	4	3	1	12	1	0	-99	576641842
290	2014	5	1	2	15	0	0	-99	576641842
291	2014	5	1	1	13	0	0	-99	576641842
292	2014	5	1	1	12	0	0	-99	576641842
293	2014	5	1	1	22	0	0	-99	80140896
294	2014	5	1	2	9	0	0	-99	242782522
295	2014	7	1	1	18	0	0	-99	242782522
296	2014	5	8	2	9	9	0	-99	80140896
297	2014	4	1	2	21	0	0	-99	685413534
298	2014	5	4	2	29	2	0	-99	80140896
299	2014	5	1	1	20	0	0	-99	242782522
300	2014	5	1	1	15	0	0	-99	685413534
301	2014	7	7	1	30	6	0	-99	685413534
302	2014	5	7	1	75	4	0	-99	685413534
303	2014	7	4	1	12	3	0	-99	685413534
304	2014	5	1	1	38	0	0	-99	685413534
305	2014	5	3	1	25	1	1	1	685413534
306	2014	7	1	1	12	0	0	-99	685413534
307	2014	8	1	1	23	0	0	-99	576641842
308	2014	5	4	2	17	2	0	-99	685413534
309	2014	8	4	1	22	2	0	-99	685413534
310	2014	4	1	1	1	0	0	-99	80140896
311	2014	8	7	2	23	4	1	19	80140896
312	2014	5	5	2	24	0	1	24	80140896
313	2014	4	1	1	19	0	0	-99	80140896
314	2014	5	1	1	16	0	0	-99	80140896
315	2014	3	1	1	19	0	0	-99	80140896
316	2014	5	4	1	14	2	1	2	80140896
317	2014	5	1	1	22	0	0	-99	242782522
318	2014	8	1	2	4	0	0	-99	242782522
319	2014	0	3	1	4	1	0	-99	242782522
320	2014	3	4	1	32	3	0	-99	80140896
321	2014	4	1	1	25	0	0	-99	80140896
322	2014	8	1	2	17	0	0	-99	242782522
323	2014	8	1	2	19	0	0	-99	242782522
324	2014	8	5	2	14	0	1	4	80140896
325	2014	5	1	1	33	0	0	-99	80140896
326	2014	5	4	1	15	2	1	1	80140896
327	2014	8	1	1	41	0	0	-99	80140896
328	2014	3	1	1	15	0	0	-99	80140896
329	2014	5	4	1	24	3	0	-99	685413534
330	2014	4	1	1	15	0	0	-99	685413534
331	2014	5	1	2	18	0	0	-99	685413534
332	2014	5	1	1	25	0	0	-99	685413534
333	2014	5	1	1	54	0	0	-99	80140896
334	2014	4	1	1	34	0	0	-99	80140896
335	2014	7	1	1	28	0	0	-99	685413534
336	2014	5	3	1	17	1	0	-99	685413534
337	2014	4	1	1	25	0	0	-99	80140896
338	2014	1	1	2	16	0	0	-99	80140896
339	2014	5	5	1	30	0	1	1	80140896
340	2014	8	4	1	34	3	1	1	685413534
341	2014	4	1	2	9	0	0	-99	242782522
342	2014	4	8	1	24	7	0	-99	242782522
343	2014	8	1	2	18	0	0	-99	685413534
344	2014	7	1	1	10	0	0	-99	242782522
345	2014	4	4	1	17	2	1	1	242782522
346	2014	5	1	2	7	0	0	-99	576641842
347	2014	5	7	1	21	4	0	-99	576641842
348	2014	1	1	2	27	0	0	-99	80140896
349	2014	8	1	2	8	0	0	-99	685413534
350	2014	3	3	1	38	1	0	-99	685413534
351	2014	5	1	1	17	0	0	-99	685413534
352	2014	4	1	1	21	0	0	-99	685413534
353	2014	7	3	2	15	1	0	-99	685413534
354	2014	5	1	2	36	0	0	-99	685413534
355	2014	2	1	2	16	0	0	-99	80140896
356	2014	4	1	1	12	0	0	-99	80140896
357	2014	3	1	1	19	0	0	-99	80140896
358	2014	3	1	1	24	0	0	-99	80140896
359	2014	5	1	1	23	0	0	-99	80140896
360	2014	4	1	2	15	0	0	-99	80140896
361	2014	5	1	1	15	0	0	-99	80140896
362	2014	5	1	2	34	0	0	-99	576641842
363	2014	5	1	2	17	0	0	-99	576641842
364	2014	7	7	1	14	5	1	1	576641842
365	2014	7	1	1	30	0	0	-99	685413534
366	2014	3	1	1	14	0	0	-99	685413534
367	2014	5	7	2	12	4	1	1	576641842
368	2014	5	3	1	31	1	0	-99	576641842
369	2014	3	1	2	10	0	0	-99	242782522
370	2014	5	1	1	13	0	0	-99	242782522
371	2014	5	1	1	15	0	0	-99	242782522
372	2014	4	1	1	20	0	0	-99	80140896
373	2014	7	7	1	15	6	1	6	80140896
374	2014	5	1	1	14	0	0	-99	80140896
375	2014	5	5	1	16	0	1	2	80140896
376	2014	5	4	1	12	3	0	-99	80140896
377	2014	3	1	1	16	0	0	-99	80140896
378	2014	5	5	1	13	0	1	9	80140896
379	2014	5	1	2	14	0	0	-99	80140896
380	2014	5	3	1	27	1	1	1	80140896
381	2014	5	1	2	31	0	0	-99	685413534
382	2014	5	3	2	18	1	0	-99	576641842
383	2014	7	3	1	15	1	1	2	576641842
384	2014	5	1	1	20	0	0	-99	685413534
385	2014	5	1	1	15	0	0	-99	685413534
386	2014	4	4	1	28	2	0	-99	685413534
387	2014	5	1	1	22	0	0	-99	685413534
388	2014	5	3	1	16	1	0	-99	576641842
389	2014	5	4	1	15	2	0	-99	576641842
390	2014	5	4	2	16	3	0	-99	242782522
391	2014	5	4	1	28	2	0	-99	242782522
392	2014	5	1	1	15	0	0	-99	242782522
393	2014	7	3	1	15	1	1	1	242782522
394	2014	3	1	1	29	0	0	-99	242782522
395	2014	4	1	1	14	0	0	-99	242782522
396	2014	5	1	1	23	0	0	-99	242782522
397	2014	4	1	1	15	0	0	-99	576641842
398	2014	5	5	2	18	0	1	1	80140896
399	2014	5	1	2	21	0	0	-99	685413534
400	2014	5	1	2	18	0	0	-99	685413534
401	2014	5	3	1	19	1	0	-99	685413534
402	2014	7	5	1	28	0	1	2	685413534
403	2014	8	1	2	26	0	0	-99	685413534
404	2014	5	1	1	13	0	0	-99	685413534
405	2014	3	1	1	22	0	0	-99	685413534
406	2014	5	5	2	21	0	1	1	685413534
407	2014	5	4	2	7	2	0	-99	685413534
408	2014	5	1	2	17	0	0	-99	80140896
409	2014	4	1	1	19	0	0	-99	80140896
410	2014	5	1	1	16	0	0	-99	80140896
411	2014	5	4	1	8	2	0	-99	80140896
412	2014	5	1	1	18	0	0	-99	80140896
413	2014	5	1	1	28	0	0	-99	80140896
414	2014	8	4	1	20	3	1	5	80140896
415	2014	4	3	1	24	1	0	-99	80140896
416	2014	4	7	2	29	4	1	1	242782522
417	2014	5	1	2	14	0	0	-99	242782522
418	2014	5	1	2	14	0	0	-99	242782522
419	2014	7	1	1	16	0	0	-99	242782522
420	2014	5	1	1	14	0	0	-99	242782522
421	2014	5	1	1	16	0	0	-99	242782522
422	2014	4	1	1	14	0	0	-99	576641842
423	2014	5	1	1	11	0	0	-99	937523050
424	2014	4	4	1	15	3	0	-99	323249384
425	2014	4	1	1	23	0	0	-99	323249384
426	2014	5	1	2	21	0	0	-99	323249384
427	2014	3	8	1	31	7	1	3	159857506
428	2014	5	1	1	21	0	0	-99	323249384
429	2014	4	1	1	15	0	0	-99	159857506
430	2014	2	1	1	24	0	0	-99	937523050
431	2014	4	4	1	24	2	0	-99	273598494
432	2014	4	1	1	56	0	0	-99	159857506
433	2014	5	1	1	51	0	0	-99	812900142
434	2014	5	4	1	11	2	0	-99	273598494
435	2014	7	7	1	19	4	0	-99	812900142
436	2014	2	1	1	22	0	0	-99	138648201
437	2014	5	5	1	9	2	1	5	159857506
438	2014	4	1	1	50	0	0	-99	273598494
439	2014	5	8	1	15	11	0	-99	812900142
440	2014	5	4	1	22	3	1	-98	159857506
441	2014	5	7	1	32	6	0	-99	937523050
442	2014	5	5	1	41	0	0	-99	487429524
443	2014	4	1	1	20	0	0	-99	487429524
444	2014	4	1	1	29	0	0	-99	323249384
445	2014	5	8	1	19	15	1	4	812900142
446	2014	5	1	1	6	0	0	-99	159857506
447	2014	4	3	1	31	1	0	-99	159857506
448	2014	4	4	1	38	3	0	-99	937523050
449	2014	7	8	1	22	10	1	4	273598494
450	2014	5	3	1	57	1	0	-99	159857506
451	2014	5	1	1	44	0	0	-99	487429524
452	2014	7	7	1	23	4	0	-99	273598494
453	2014	5	7	1	13	5	1	2	138648201
454	2014	1	3	1	36	1	0	-99	159857506
455	2014	4	1	1	26	0	0	-99	138648201
456	2014	5	1	1	15	0	0	-99	937523050
457	2014	7	8	1	9	7	0	-99	937523050
458	2014	4	1	1	37	0	0	-99	273598494
459	2014	4	3	1	24	1	0	-99	273598494
460	2014	7	4	1	18	2	0	-99	159857506
461	2014	5	1	1	16	0	0	-99	812900142
462	2014	5	1	2	25	0	0	-99	812900142
463	2014	4	1	1	17	0	0	-99	937523050
464	2014	5	3	1	27	1	1	2	138648201
465	2014	5	3	1	32	1	0	-99	273598494
466	2014	5	1	1	25	0	0	-99	159857506
467	2014	5	1	1	15	0	0	-99	937523050
468	2014	5	3	1	30	1	0	-99	138648201
469	2014	4	1	2	18	0	0	-99	138648201
470	2014	3	1	1	17	0	0	-99	323249384
471	2014	3	1	1	29	0	0	-99	159857506
472	2014	5	8	1	21	11	1	-98	159857506
473	2014	5	4	1	21	2	0	-99	812900142
474	2014	8	1	1	12	0	0	-99	323249384
475	2014	5	1	1	77	0	0	-99	937523050
476	2014	4	1	1	41	0	0	-99	937523050
477	2014	5	1	1	31	0	0	-99	812900142
478	2014	5	1	1	19	0	0	-99	937523050
479	2014	4	1	1	14	0	0	-99	323249384
480	2014	4	1	1	18	0	0	-99	487429524
481	2014	4	1	2	18	0	0	-99	487429524
482	2014	5	3	1	14	1	0	-99	812900142
483	2014	5	1	1	23	0	0	-99	273598494
484	2014	4	1	1	27	0	0	-99	159857506
485	2014	5	4	1	15	2	0	-99	138648201
486	2014	5	3	1	13	1	0	-99	159857506
487	2014	5	3	1	27	1	0	-99	937523050
488	2014	5	1	1	25	0	0	-99	812900142
489	2014	5	8	1	26	13	1	-98	159857506
490	2014	5	4	1	18	2	1	1	138648201
491	2014	4	1	1	23	0	0	-99	323249384
492	2014	4	1	1	28	0	0	-99	487429524
493	2014	4	1	1	26	0	0	-99	138648201
494	2014	4	1	1	19	0	0	-99	138648201
495	2014	3	1	1	45	0	0	-99	487429524
496	2014	4	3	1	22	1	0	-99	937523050
497	2014	3	1	2	23	0	0	-99	937523050
498	2014	5	1	1	25	0	0	-99	159857506
499	2014	5	1	1	14	0	0	-99	138648201
500	2014	7	1	1	35	0	0	-99	323249384
501	2014	5	1	1	19	0	0	-99	273598494
502	2014	4	1	2	12	0	0	-99	273598494
503	2014	5	1	1	26	0	0	-99	159857506
504	2014	5	3	1	32	1	1	2	159857506
505	2014	4	1	1	16	0	0	-99	159857506
506	2014	3	1	1	21	0	0	-99	159857506
507	2014	5	1	1	36	0	0	-99	159857506
508	2014	5	5	1	23	0	1	9	273598494
509	2014	3	1	1	25	0	0	-99	323249384
510	2014	5	3	1	28	1	0	-99	159857506
511	2014	5	8	1	15	9	0	-99	159857506
512	2014	5	4	1	35	3	0	-99	273598494
513	2014	5	1	1	59	0	0	-99	937523050
514	2014	2	1	2	18	0	0	-99	138648201
515	2014	3	1	1	28	0	0	-99	527099916
516	2014	7	8	1	10	10	1	-99	527099916
517	2014	5	4	1	23	3	0	-99	345063650
518	2014	5	7	1	15	4	0	-99	345063650
519	2014	7	7	1	14	4	1	-99	345063650
520	2014	3	3	1	5	1	0	-99	12609481
521	2014	5	1	1	16	0	0	-99	12609481
522	2014	3	1	1	10	0	0	-99	345063650
523	2015	5	1	1	23	0	0	-99	114613442
524	2015	5	1	1	14	0	0	-99	527099916
525	2015	3	1	1	9	0	0	-99	12609481
526	2015	3	1	1	13	0	0	-99	345063650
527	2015	5	1	1	17	0	0	-99	527099916
528	2015	4	1	1	16	0	0	-99	527099916
529	2015	4	3	2	13	1	0	-99	345063650
530	2015	5	4	1	13	3	1	1	527099916
531	2015	4	1	2	7	0	0	-99	527099916
532	2015	3	1	1	12	0	0	-99	345063650
533	2015	5	1	1	16	0	0	-99	527099916
534	2015	8	5	1	20	1	1	1	527099916
535	2015	5	8	2	18	10	1	3	527099916
536	2015	5	5	1	25	2	1	2	527099916
537	2015	5	4	1	16	2	0	-99	345063650
538	2015	4	1	1	13	0	0	-99	527099916
539	2015	5	3	1	16	1	0	-99	345063650
540	2015	4	1	1	10	0	0	-99	12609481
541	2015	4	1	1	13	0	0	-99	345063650
542	2015	5	8	1	12	8	0	-99	527099916
543	2015	7	1	1	12	0	0	-99	345063650
544	2015	5	5	1	10	0	1	3	12609481
545	2015	5	4	1	18	2	0	-99	12609481
546	2015	4	1	1	11	0	0	-99	80140896
547	2015	5	1	1	22	0	0	-99	80140896
548	2015	4	1	1	28	0	0	-99	80140896
549	2015	8	4	2	13	2	1	17	80140896
550	2015	5	4	2	21	2	1	2	80140896
551	2015	5	1	1	18	0	0	-99	80140896
552	2015	5	5	2	31	0	1	1	80140896
553	2015	5	1	1	4	0	0	-99	576641842
554	2015	5	1	1	22	0	0	-99	576641842
555	2015	5	3	2	12	1	1	2	576641842
556	2015	5	4	1	28	2	1	2	685413534
557	2015	4	1	1	18	0	0	-99	80140896
558	2015	5	8	1	24	8	1	1	80140896
559	2015	4	1	2	34	0	0	-99	80140896
560	2015	4	1	1	17	0	0	-99	242782522
561	2015	5	1	1	14	0	0	-99	242782522
562	2015	4	1	2	15	0	0	-99	242782522
563	2015	4	1	1	22	0	0	-99	242782522
564	2015	4	1	1	21	0	0	-99	685413534
565	2015	5	1	1	39	0	0	-99	685413534
566	2015	5	1	1	27	0	0	-99	685413534
567	2015	4	1	1	21	0	0	-99	685413534
568	2015	5	3	1	24	1	1	1	685413534
569	2015	8	1	1	3	0	0	-99	685413534
570	2015	5	1	1	14	0	0	-99	685413534
571	2015	5	1	1	20	0	0	-99	80140896
572	2015	3	1	1	20	0	0	-99	80140896
573	2015	4	1	2	14	0	0	-99	80140896
574	2015	4	3	1	35	1	1	3	80140896
575	2015	5	4	2	12	2	1	4	80140896
576	2015	5	1	1	24	0	0	-99	685413534
577	2015	5	8	2	26	11	0	-99	685413534
578	2015	5	3	1	12	1	0	-99	685413534
579	2015	7	5	1	16	0	1	1	576641842
580	2015	5	1	2	16	0	0	-99	576641842
581	2015	5	1	1	15	0	0	-99	576641842
582	2015	8	1	1	20	0	0	-99	242782522
583	2015	5	1	1	8	0	0	-99	242782522
584	2015	5	1	2	7	0	0	-99	242782522
585	2015	8	1	2	30	0	0	-99	80140896
586	2015	5	1	1	34	0	0	-99	80140896
587	2015	5	1	1	19	0	0	-99	80140896
588	2015	7	3	1	14	1	0	-99	80140896
589	2015	5	5	2	20	0	1	1	80140896
590	2015	5	1	1	20	0	0	-99	242782522
591	2015	5	1	2	22	0	0	-99	685413534
592	2015	5	1	1	18	0	0	-99	242782522
593	2015	5	1	1	34	0	0	-99	576641842
594	2015	5	8	2	26	14	0	-99	242782522
595	2015	5	3	1	13	1	0	-99	242782522
596	2015	4	7	1	54	5	0	-99	242782522
597	2015	3	1	1	17	0	0	-99	685413534
598	2015	8	1	2	29	0	0	-99	685413534
599	2015	7	7	1	29	4	1	3	685413534
600	2015	5	1	1	38	0	0	-99	685413534
601	2015	5	1	1	28	0	0	-99	685413534
602	2015	5	1	1	18	0	0	-99	685413534
603	2015	5	4	1	12	3	0	-99	685413534
604	2015	4	4	1	15	2	1	4	685413534
605	2015	5	1	1	21	0	0	-99	685413534
606	2015	5	5	1	40	0	1	1	685413534
607	2015	5	1	1	24	0	0	-99	685413534
608	2015	7	3	1	30	1	0	-99	685413534
609	2015	4	1	1	40	0	0	-99	80140896
610	2015	3	1	1	13	0	0	-99	80140896
611	2015	5	3	1	19	1	0	-99	80140896
612	2015	5	1	1	35	0	0	-99	80140896
613	2015	5	1	2	15	0	0	-99	80140896
614	2015	4	1	2	15	0	0	-99	80140896
615	2015	4	1	2	16	0	0	-99	685413534
616	2015	5	1	1	13	0	0	-99	685413534
617	2015	5	4	1	46	3	0	-99	80140896
618	2015	5	1	2	27	0	0	-99	80140896
619	2015	7	5	1	13	0	1	3	80140896
620	2015	5	1	1	11	0	0	-99	242782522
621	2015	8	8	1	15	8	1	1	242782522
622	2015	4	1	1	22	0	0	-99	576641842
623	2015	7	3	1	18	1	0	-99	576641842
624	2015	7	7	1	17	6	0	-99	576641842
625	2015	5	4	1	26	3	0	-99	685413534
626	2015	7	1	1	21	0	0	-99	80140896
627	2015	4	1	1	23	0	0	-99	80140896
628	2015	5	1	1	18	0	0	-99	576641842
629	2015	5	1	2	31	0	0	-99	576641842
630	2015	5	1	1	18	0	0	-99	576641842
631	2015	4	1	1	14	0	0	-99	576641842
632	2015	5	1	2	20	0	0	-99	80140896
633	2015	3	1	1	32	0	0	-99	80140896
634	2015	5	1	1	30	0	0	-99	80140896
635	2015	8	4	2	23	2	0	-99	80140896
636	2015	4	1	1	15	0	0	-99	685413534
637	2015	5	3	1	28	1	0	-99	685413534
638	2015	5	1	1	22	0	0	-99	80140896
639	2015	8	1	2	16	0	0	-99	80140896
640	2015	8	1	2	12	0	0	-99	80140896
641	2015	5	4	2	13	2	1	1	242782522
642	2015	5	4	1	12	2	0	-99	80140896
643	2015	7	8	1	21	8	0	-99	80140896
644	2015	5	1	2	17	0	0	-99	685413534
645	2015	4	3	1	12	1	0	-99	685413534
646	2015	8	1	2	13	0	0	-99	685413534
647	2015	5	3	2	19	1	1	2	685413534
648	2015	4	1	1	36	0	0	-99	685413534
649	2015	5	1	1	26	0	0	-99	685413534
650	2015	3	1	1	59	0	0	-99	80140896
651	2015	5	1	2	17	0	0	-99	80140896
652	2015	5	1	1	26	0	0	-99	80140896
653	2015	5	1	1	24	0	0	-99	80140896
654	2015	3	1	1	19	0	0	-99	80140896
655	2015	5	3	1	18	1	0	-99	80140896
656	2015	5	5	2	14	0	1	4	80140896
657	2015	5	1	1	24	0	0	-99	80140896
658	2015	5	3	1	14	1	1	1	80140896
659	2015	0	1	2	6	0	1	-99	114613442
660	2015	5	1	2	16	0	0	-99	114613442
661	2015	3	3	1	16	2	0	-99	114613442
662	2015	5	4	1	12	2	1	1	114613442
663	2015	4	1	1	17	0	0	-99	114613442
664	2015	3	1	1	28	0	0	-99	114613442
665	2015	8	1	2	18	0	0	-99	242782522
666	2015	4	1	2	12	0	0	-99	242782522
667	2015	5	3	2	21	1	0	-99	242782522
668	2015	5	1	1	32	0	0	-99	242782522
669	2015	8	1	1	16	0	0	-99	80140896
670	2015	7	4	1	6	3	1	5	80140896
671	2015	4	1	1	16	0	0	-99	685413534
672	2015	8	1	1	13	0	1	1	685413534
673	2015	5	5	2	11	0	1	1	685413534
674	2015	3	1	1	18	0	0	-99	685413534
675	2015	1	1	2	16	0	0	-99	685413534
676	2015	8	3	1	25	1	0	-99	685413534
677	2015	5	1	2	15	0	0	-99	685413534
678	2015	5	1	1	20	0	0	-99	323249384
679	2015	5	7	2	45	4	1	2	138648201
680	2015	3	1	1	13	0	0	-99	323249384
681	2015	5	5	1	29	0	1	3	323249384
682	2015	5	1	1	49	0	0	-99	812900142
683	2015	4	1	2	15	0	0	-99	812900142
684	2015	5	1	1	13	0	0	-99	937523050
685	2015	5	1	2	14	0	0	-99	273598494
686	2015	5	1	1	20	0	0	-99	159857506
687	2015	5	7	1	26	6	0	-99	487429524
688	2015	5	1	1	25	0	0	-99	937523050
689	2015	5	8	1	50	31	1	3	138648201
690	2015	4	1	1	32	0	0	-99	138648201
691	2015	4	1	2	22	0	0	-99	323249384
692	2015	3	1	1	21	21	0	-99	323249384
693	2015	5	8	1	36	7	0	-99	138648201
694	2015	4	1	1	21	0	0	-99	273598494
695	2015	5	1	1	14	0	0	-99	273598494
696	2015	5	1	1	20	0	0	-99	937523050
697	2015	5	1	1	8	0	0	-99	937523050
698	2015	5	1	2	22	0	0	-99	159857506
699	2015	4	1	2	43	0	0	-99	487429524
700	2015	5	5	1	14	0	1	2	159857506
701	2015	5	8	1	55	7	1	3	323249384
702	2015	7	1	1	41	0	0	-99	159857506
703	2015	3	1	1	20	0	0	-99	937523050
704	2015	5	1	1	14	0	0	-99	323249384
705	2015	5	8	1	22	10	1	2	323249384
706	2015	3	1	1	15	0	0	-99	138648201
707	2015	5	1	1	30	0	0	-99	159857506
708	2015	5	5	1	20	0	1	1	159857506
709	2015	5	1	1	61	0	0	-99	273598494
710	2015	5	1	1	25	0	0	-99	138648201
711	2015	5	3	2	31	1	1	4	487429524
712	2015	5	4	1	28	2	0	-99	159857506
713	2015	5	1	1	18	0	0	-99	273598494
714	2015	4	1	1	17	0	0	-99	937523050
715	2015	4	1	1	25	0	0	-99	138648201
716	2015	4	1	2	12	0	0	-99	487429524
717	2015	4	1	2	23	0	0	-99	812900142
718	2015	5	1	2	12	0	0	-99	812900142
719	2015	5	4	1	31	3	0	-99	323249384
720	2015	5	3	1	23	1	0	-99	138648201
721	2015	5	1	1	27	0	0	-99	159857506
722	2015	5	1	1	22	0	0	-99	323249384
723	2015	7	3	1	24	1	0	-99	273598494
724	2015	5	7	1	35	4	0	-99	812900142
725	2015	5	1	1	29	0	0	-99	937523050
726	2015	4	1	1	16	0	0	-99	812900142
727	2015	8	3	1	26	1	0	-99	138648201
728	2015	4	1	1	25	0	0	-99	159857506
729	2015	5	1	1	35	0	0	-99	273598494
730	2015	1	1	2	19	0	0	-99	812900142
731	2015	8	3	2	14	1	1	3	138648201
732	2015	4	1	1	12	0	0	-99	273598494
733	2015	5	8	1	55	14	0	-99	487429524
734	2015	5	1	1	34	0	0	-99	323249384
735	2015	3	1	1	33	0	0	-99	812900142
736	2015	5	1	1	31	0	0	-99	487429524
737	2015	8	1	1	17	0	0	-99	937523050
738	2015	5	4	1	31	3	1	5	487429524
739	2015	5	4	1	27	3	0	-99	323249384
740	2015	8	1	1	12	0	0	-99	273598494
741	2015	5	1	1	17	0	0	-99	159857506
742	2015	5	1	1	51	1	0	-99	159857506
743	2015	7	1	1	9	0	0	-99	295376469
744	2015	7	3	1	34	1	1	1	295376469
745	2015	5	1	1	39	0	0	-99	812900142
746	2015	5	1	1	17	0	0	-99	937523050
747	2015	3	3	2	20	1	1	1	138648201
748	2015	5	7	1	36	5	0	-99	273598494
749	2015	5	3	1	27	1	0	-99	295376469
750	2015	7	1	1	13	0	0	-99	273598494
751	2015	3	1	1	35	0	0	-99	273598494
752	2015	4	1	1	28	0	0	-99	812900142
753	2015	5	1	2	31	0	0	-99	159857506
754	2015	5	1	1	18	0	0	-99	273598494
755	2015	4	4	1	46	2	0	-99	273598494
756	2015	4	5	1	53	0	1	1	295376469
757	2015	4	1	1	17	0	0	-99	138648201
758	2015	4	3	1	18	1	1	1	138648201
759	2015	5	1	1	27	0	0	-99	273598494
760	2015	5	1	1	17	0	0	-99	937523050
761	2015	5	4	1	30	2	0	-99	937523050
762	2015	5	3	1	19	1	0	-99	159857506
763	2015	5	1	1	45	0	0	-99	295376469
764	2015	4	1	1	33	0	0	-99	937523050
765	2015	4	3	1	12	1	0	-99	273598494
766	2015	4	1	1	22	0	0	-99	273598494
767	2015	5	4	1	15	2	1	10	138648201
768	2015	4	1	1	27	0	0	-99	295376469
769	2015	4	1	1	16	0	0	-99	295376469
770	2015	3	1	1	21	0	0	-99	273598494
771	2015	8	4	1	44	2	0	-99	937523050
772	2015	4	1	1	24	0	0	-99	12609481
773	2016	5	1	1	25	0	0	-99	345063650
774	2016	5	1	1	23	0	0	-99	345063650
775	2016	5	1	1	15	0	0	-99	527099916
776	2016	4	1	1	26	0	0	-99	527099916
777	2016	4	1	1	13	0	0	-99	527099916
778	2016	4	1	1	26	0	0	-99	12609481
779	2016	7	8	1	17	7	1	-99	345063650
780	2016	7	3	1	14	1	0	-99	345063650
781	2016	7	1	1	11	0	0	-99	527099916
782	2016	5	1	1	11	0	0	-99	527099916
783	2016	7	5	1	17	0	1	10	345063650
784	2016	4	1	1	8	0	0	-99	12609481
785	2016	5	4	2	12	2	0	-99	527099916
786	2016	3	1	1	13	0	0	-99	12609481
787	2016	4	1	2	16	0	0	-99	527099916
788	2016	5	1	1	12	0	0	-99	12609481
789	2016	5	1	1	22	0	0	-99	527099916
790	2016	5	1	2	13	0	0	-99	12609481
791	2016	8	5	1	19	0	1	-99	345063650
792	2016	5	1	1	20	0	0	-99	12609481
793	2016	7	4	1	12	2	0	-99	345063650
794	2016	4	1	1	12	0	0	-99	345063650
795	2016	7	7	1	16	4	1	1	345063650
796	2016	5	1	1	19	0	0	-99	527099916
797	2016	4	3	1	16	1	0	-99	527099916
798	2016	5	5	1	13	2	1	4	12609481
799	2016	7	7	1	16	5	1	2	80140896
800	2016	5	1	2	13	0	0	-99	80140896
801	2016	7	4	1	19	2	0	-99	80140896
802	2016	8	1	1	19	0	0	-99	685413534
803	2016	5	1	2	12	0	0	-99	685413534
804	2016	4	1	1	16	0	0	-99	685413534
805	2016	5	1	2	16	0	0	-99	80140896
806	2016	5	1	1	6	0	0	-99	114613442
807	2016	3	1	1	21	0	0	-99	114613442
808	2016	5	4	2	7	3	0	-99	242782522
809	2016	8	1	2	20	0	0	-99	242782522
810	2016	5	1	1	43	0	0	-99	242782522
811	2016	8	1	2	17	0	0	-99	114613442
812	2016	7	3	1	15	1	1	1	685413534
813	2016	7	1	1	27	0	0	-99	685413534
814	2016	4	1	2	11	0	1	1	685413534
815	2016	5	3	2	14	1	1	2	80140896
816	2016	3	8	1	16	7	0	-99	80140896
817	2016	5	1	2	33	0	0	-99	80140896
818	2016	5	1	1	16	0	0	-99	114613442
819	2016	5	1	2	10	0	0	-99	114613442
820	2016	5	7	1	12	5	1	2	114613442
821	2016	5	1	1	29	0	0	-99	114613442
822	2016	5	5	2	17	0	1	1	80140896
823	2016	5	1	2	27	0	0	-99	114613442
824	2016	8	5	1	1	0	1	1	114613442
825	2016	5	1	1	20	0	0	-99	80140896
826	2016	7	7	1	21	5	1	4	80140896
827	2016	7	5	1	21	0	1	1	114613442
828	2016	5	1	1	19	0	0	-99	114613442
829	2016	5	1	2	13	0	0	-99	80140896
830	2016	4	4	2	10	3	1	3	80140896
831	2016	5	8	1	15	8	1	3	80140896
832	2016	5	1	2	16	0	0	-99	685413534
833	2016	7	1	1	9	0	0	-99	685413534
834	2016	5	3	1	22	1	1	2	80140896
835	2016	5	1	1	21	0	0	-99	80140896
836	2016	3	1	1	22	0	0	-99	80140896
837	2016	5	1	1	16	0	0	-99	114613442
838	2016	5	1	2	17	0	0	-99	114613442
839	2016	5	1	1	40	0	0	-99	114613442
840	2016	7	1	2	30	0	0	-99	685413534
841	2016	5	1	1	21	0	0	-99	80140896
842	2016	3	1	1	19	0	0	-99	80140896
843	2016	5	1	2	13	0	0	-99	782178459
844	2016	5	1	1	19	0	0	-99	685413534
845	2016	7	4	1	38	2	0	-99	685413534
846	2016	5	1	1	21	0	0	-99	685413534
847	2016	8	1	1	20	0	0	-99	114613442
848	2016	7	3	2	21	1	1	5	685413534
849	2016	8	8	1	21	8	0	-99	685413534
850	2016	4	1	1	20	0	0	-99	80140896
851	2016	3	1	1	13	0	0	-99	80140896
852	2016	5	1	1	36	0	0	-99	80140896
853	2016	4	1	1	20	0	0	-99	685413534
854	2016	5	3	1	23	1	0	-99	685413534
855	2016	7	4	1	19	2	1	3	80140896
856	2016	5	1	1	22	0	0	-99	80140896
857	2016	7	8	1	23	7	1	2	80140896
858	2016	5	3	1	30	1	1	1	80140896
859	2016	5	1	1	12	0	0	-99	80140896
860	2016	5	1	1	19	0	0	-99	114613442
861	2016	5	1	2	32	0	0	-99	685413534
862	2016	4	1	1	26	0	0	-99	685413534
863	2016	7	8	1	18	8	1	3	685413534
864	2016	7	1	1	17	0	0	-99	685413534
865	2016	4	3	2	24	1	0	-99	685413534
866	2016	5	1	2	19	0	0	-99	685413534
867	2016	4	1	1	17	0	0	-99	114613442
868	2016	3	1	1	18	0	0	-99	782178459
869	2016	5	1	1	25	0	0	-99	782178459
870	2016	7	7	1	21	4	1	2	782178459
871	2016	5	1	1	18	0	0	-99	782178459
872	2016	5	3	2	14	1	0	-99	80140896
873	2016	8	1	2	18	0	0	-99	80140896
874	2016	8	1	2	12	0	0	-99	685413534
875	2016	8	3	2	17	1	1	4	80140896
876	2016	5	1	1	21	0	0	-99	80140896
877	2016	7	1	1	18	0	0	-99	80140896
878	2016	5	1	2	15	0	0	-99	80140896
879	2016	7	3	1	51	1	0	-99	685413534
880	2016	5	4	1	15	3	0	-99	782178459
881	2016	5	4	1	28	3	0	-99	782178459
882	2016	5	1	1	18	0	0	-99	114613442
883	2016	1	1	2	16	0	0	-99	80140896
884	2016	8	1	2	13	0	0	-99	685413534
885	2016	5	8	1	19	7	1	2	782178459
886	2016	5	1	2	21	0	0	-99	782178459
887	2016	5	1	1	14	0	0	-99	782178459
888	2016	5	1	1	19	0	0	-99	114613442
889	2016	5	1	1	15	0	0	-99	80140896
890	2016	8	5	2	21	0	1	1	80140896
891	2016	5	5	1	18	0	1	2	80140896
892	2016	7	5	1	16	0	1	2	80140896
893	2016	5	3	1	13	1	0	-99	80140896
894	2016	7	1	1	22	0	0	-99	685413534
895	2016	5	1	1	24	0	0	-99	685413534
896	2016	5	1	1	12	0	0	-99	782178459
897	2016	5	1	1	26	0	0	-99	782178459
898	2016	5	8	1	24	8	0	-99	782178459
899	2016	4	1	1	15	0	0	-99	782178459
900	2016	8	4	2	18	3	1	9	114613442
901	2016	5	4	1	13	2	1	3	114613442
902	2016	5	7	1	40	4	0	-99	114613442
903	2016	5	7	1	36	4	1	1	114613442
904	2016	4	1	2	24	0	0	-99	80140896
905	2016	5	1	1	36	0	0	-99	685413534
906	2016	7	3	1	20	1	0	-99	685413534
907	2016	5	3	1	16	1	1	1	685413534
908	2016	4	1	2	15	0	0	-99	80140896
909	2016	5	8	2	10	8	1	27	80140896
910	2016	5	4	2	9	2	1	2	114613442
911	2016	8	7	1	25	4	1	7	114613442
912	2016	5	1	1	27	0	0	-99	80140896
913	2016	3	1	1	22	0	0	-99	782178459
914	2016	3	1	1	16	0	0	-99	782178459
915	2016	7	1	1	23	0	0	-99	685413534
916	2016	4	3	1	21	1	0	-99	685413534
917	2016	8	8	2	14	8	0	-99	685413534
918	2016	5	1	1	32	0	0	-99	80140896
919	2016	5	4	2	12	2	0	-99	80140896
920	2016	5	1	1	23	0	0	-99	80140896
921	2016	7	3	1	16	1	0	-99	685413534
922	2016	4	1	1	13	0	0	-99	685413534
923	2016	5	1	2	5	0	0	-99	685413534
924	2016	5	5	2	16	0	1	3	80140896
925	2016	5	5	2	18	0	1	3	80140896
926	2016	5	4	1	18	3	0	-99	782178459
927	2016	5	1	1	22	0	0	-99	114613442
928	2016	5	8	1	41	15	1	7	295376469
929	2016	3	1	1	25	0	0	-99	487429524
930	2016	4	1	1	28	0	0	-99	159857506
931	2016	4	5	1	9	0	1	1	937523050
932	2016	4	3	1	24	1	0	-99	487429524
933	2016	5	1	1	26	0	0	-99	295376469
934	2016	5	1	2	24	0	0	-99	295376469
935	2016	5	1	1	14	0	0	-99	273598494
936	2016	5	1	1	6	0	0	-99	159857506
937	2016	4	1	1	12	0	0	-99	323249384
938	2016	5	4	1	69	3	0	-99	812900142
939	2016	5	1	1	17	0	0	-99	937523050
940	2016	5	1	1	66	0	0	-99	295376469
941	2016	7	8	1	50	9	1	1	487429524
942	2016	4	3	1	28	1	0	-99	273598494
943	2016	7	3	1	52	1	1	2	273598494
944	2016	2	1	1	18	0	0	-99	138648201
945	2016	3	1	1	14	0	0	-99	159857506
946	2016	5	8	2	23	8	1	1	812900142
947	2016	4	1	1	32	0	0	-99	138648201
948	2016	5	4	1	22	3	0	-99	138648201
949	2016	4	3	1	36	1	0	-99	138648201
950	2016	4	1	1	12	0	0	-99	487429524
951	2016	5	1	1	16	0	0	-99	937523050
952	2016	5	3	1	22	1	0	-99	323249384
953	2016	5	1	1	31	0	0	-99	812900142
954	2016	7	3	1	16	1	1	3	295376469
955	2016	5	4	1	58	3	0	-99	937523050
956	2016	5	3	1	16	1	0	-99	812900142
957	2016	4	1	1	19	0	0	-99	937523050
958	2016	5	4	1	40	3	0	-99	812900142
959	2016	5	1	1	25	0	0	-99	937523050
960	2016	5	1	1	28	0	0	-99	812900142
961	2016	5	4	1	24	2	0	-99	812900142
962	2016	7	8	1	12	9	1	2	323249384
963	2016	5	8	1	21	7	1	1	295376469
964	2016	4	1	2	30	0	0	-99	487429524
965	2016	4	4	1	40	2	0	-99	323249384
966	2016	5	1	1	22	0	0	-99	273598494
967	2016	3	4	1	14	3	0	-99	812900142
968	2016	5	4	1	44	2	0	-99	295376469
969	2016	7	7	1	10	4	1	2	273598494
970	2016	5	8	1	31	12	1	1	138648201
971	2016	7	4	1	34	3	1	4	159857506
972	2016	2	1	1	16	0	0	-99	159857506
973	2016	5	1	1	19	0	0	-99	937523050
974	2016	5	1	1	15	0	0	-99	323249384
975	2016	5	4	1	15	2	0	-99	323249384
976	2016	8	4	1	12	3	0	-99	159857506
977	2016	5	3	1	20	1	1	1	138648201
978	2016	5	8	2	86	11	1	5	138648201
979	2016	5	1	2	6	0	0	-99	273598494
980	2016	5	1	1	21	0	0	-99	138648201
981	2016	5	4	1	32	3	0	-99	812900142
982	2016	5	1	2	8	0	0	-99	323249384
983	2016	8	7	1	13	4	0	-99	323249384
984	2016	8	1	1	18	0	0	-99	273598494
985	2016	8	1	2	4	0	0	-99	273598494
986	2016	5	1	1	20	0	0	-99	487429524
987	2016	4	3	1	12	1	0	-99	812900142
988	2016	5	1	1	20	0	0	-99	937523050
989	2016	5	1	1	32	0	0	-99	487429524
990	2016	4	1	1	10	0	0	-99	937523050
991	2016	4	1	1	63	0	0	-99	937523050
992	2016	5	3	1	19	1	0	-99	487429524
993	2016	5	1	1	24	0	0	-99	273598494
994	2016	3	1	1	25	0	0	-99	323249384
995	2016	5	3	1	19	1	0	-99	295376469
996	2016	5	8	1	28	7	1	3	487429524
997	2016	5	1	1	12	0	0	-99	273598494
998	2016	5	1	1	25	0	0	-99	138648201
999	2016	4	1	1	32	0	0	-99	138648201
1000	2016	7	7	1	34	5	0	-99	812900142
1001	2016	5	5	1	18	0	1	3	937523050
1002	2016	5	7	1	25	6	0	-99	159857506
1003	2016	7	8	1	60	12	0	-99	812900142
1004	2016	4	3	1	12	1	0	-99	812900142
1005	2016	5	1	1	16	0	0	-99	812900142
1006	2016	7	3	1	27	1	1	3	487429524
1007	2016	5	1	1	16	0	0	-99	159857506
1008	2016	5	3	1	26	1	1	2	812900142
1009	2016	4	1	2	14	0	0	-99	937523050
1010	2016	5	1	1	30	0	0	-99	937523050
1011	2016	4	1	2	14	0	0	-99	487429524
1012	2016	4	5	1	18	0	1	1	295376469
1013	2016	2	1	1	14	0	0	-99	812900142
1014	2016	4	1	1	26	0	0	-99	487429524
1015	2016	8	5	1	27	9	1	6	159857506
1016	2016	5	5	1	75	2	1	1	159857506
1017	2016	5	4	1	25	3	0	-99	487429524
1018	2016	5	1	1	51	0	0	-99	812900142
1019	2016	4	1	2	18	0	0	-99	295376469
1020	2016	2	1	1	19	0	0	-99	159857506
1021	2016	5	1	1	24	0	0	-99	812900142
1022	2016	5	3	1	14	1	1	1	812900142
1023	2016	5	1	1	34	0	0	-99	323249384
1024	2016	4	3	1	16	1	0	-99	114613442
1025	2016	7	8	1	16	7	1	2	295376469
1026	2016	5	1	1	21	0	0	-99	114613442
1027	2016	8	8	1	21	11	0	-99	937523050
1028	2016	4	1	2	47	0	0	-99	937523050
1029	2016	5	3	1	13	1	0	-99	138648201
1030	2016	5	5	1	22	0	1	2	114613442
1031	2016	5	1	1	23	0	1	3	12609481
1032	2016	7	8	1	15	13	1	3	12609481
1033	2016	5	5	1	17	0	1	-99	345063650
1034	2016	5	3	1	12	1	1	2	345063650
1035	2017	7	8	1	27	7	1	-99	345063650
1036	2017	5	1	1	26	0	0	-99	527099916
1037	2017	8	3	1	29	1	0	-99	345063650
1038	2017	5	3	1	9	1	0	-99	527099916
1039	2017	4	1	1	15	0	0	-99	12609481
1040	2017	5	3	1	12	1	0	-99	12609481
1041	2017	8	7	1	12	4	1	-99	345063650
1042	2017	3	1	1	12	0	0	-99	345063650
1043	2017	5	1	1	20	0	0	-99	527099916
1044	2017	5	1	1	5	0	0	-99	527099916
1045	2017	4	1	2	6	0	0	-99	12609481
1046	2017	4	1	2	10	0	0	-99	527099916
1047	2017	5	1	2	16	0	1	1	527099916
1048	2017	5	1	1	21	0	0	-99	527099916
1049	2017	5	5	2	3	0	1	7	12609481
1050	2017	4	1	1	12	0	0	-99	12609481
1051	2017	5	1	1	22	0	0	-99	527099916
1052	2017	3	3	1	17	1	0	-99	527099916
1053	2017	5	1	1	14	0	0	-99	345063650
1054	2017	7	8	1	18	7	1	-99	345063650
1055	2017	5	4	1	13	2	0	-99	345063650
1056	2017	4	1	1	23	0	0	-99	345063650
1057	2017	5	3	1	17	1	1	2	12609481
1058	2017	8	1	2	22	0	0	-99	685413534
1059	2017	7	8	1	13	7	1	1	685413534
1060	2017	4	1	1	16	0	0	-99	782178459
1061	2017	5	4	1	16	2	0	-99	685413534
1062	2017	5	1	1	23	0	0	-99	685413534
1063	2017	5	3	2	25	1	0	-99	685413534
1064	2017	7	4	1	23	2	0	-99	685413534
1065	2017	8	8	1	20	16	1	-98	80140896
1066	2017	4	1	1	20	0	0	-99	114613442
1067	2017	5	1	1	13	0	0	-99	685413534
1068	2017	7	1	2	24	0	0	-99	685413534
1069	2017	7	3	1	41	1	1	1	114613442
1070	2017	8	1	1	34	0	0	-99	80140896
1071	2017	1	1	2	15	0	0	-99	80140896
1072	2017	5	4	1	19	3	0	-99	782178459
1073	2017	5	7	1	20	5	0	-99	80140896
1074	2017	5	1	1	18	0	0	-99	80140896
1075	2017	5	1	1	36	0	0	-99	685413534
1076	2017	8	1	2	9	0	0	-99	80140896
1077	2017	3	1	1	15	0	0	-99	80140896
1078	2017	4	1	1	31	0	0	-99	685413534
1079	2017	5	1	1	23	0	0	-99	685413534
1080	2017	8	7	1	27	4	1	1	685413534
1081	2017	5	1	1	25	0	0	-99	685413534
1082	2017	5	1	1	37	0	0	-99	80140896
1083	2017	5	1	1	12	0	0	-99	685413534
1084	2017	5	1	2	51	0	0	-99	685413534
1085	2017	4	1	1	19	0	0	-99	80140896
1086	2017	5	4	2	30	2	0	-99	782178459
1087	2017	5	3	1	20	1	1	1	114613442
1088	2017	3	1	1	19	0	0	-99	114613442
1089	2017	8	8	1	29	11	0	-99	782178459
1090	2017	5	1	1	17	0	0	-99	114613442
1091	2017	8	1	1	1	0	0	-99	114613442
1092	2017	5	1	1	27	0	0	-99	114613442
1093	2017	5	1	1	28	0	0	-99	80140896
1094	2017	5	4	1	19	2	0	-99	80140896
1095	2017	5	1	1	21	0	0	-99	782178459
1096	2017	5	1	1	22	0	0	-99	80140896
1097	2017	4	1	1	26	0	0	-99	685413534
1098	2017	5	4	1	25	3	1	3	685413534
1099	2017	7	5	2	13	0	1	1	80140896
1100	2017	4	1	1	24	0	0	-99	80140896
1101	2017	8	3	2	20	1	1	2	80140896
1102	2017	5	1	1	19	0	0	-99	80140896
1103	2017	5	1	1	19	0	0	-99	80140896
1104	2017	5	3	1	36	1	0	-99	685413534
1105	2017	7	1	1	20	0	0	-99	685413534
1106	2017	5	1	1	27	0	0	-99	685413534
1107	2017	8	3	1	17	1	0	-99	80140896
1108	2017	5	4	1	23	2	0	-99	685413534
1109	2017	7	3	1	12	1	1	34	685413534
1110	2017	5	1	2	33	0	0	-99	685413534
1111	2017	5	1	1	72	0	0	-99	685413534
1112	2017	5	1	1	19	0	0	-99	782178459
1113	2017	5	1	2	19	0	0	-99	80140896
1114	2017	8	1	2	18	0	0	-99	80140896
1115	2017	5	1	1	20	0	0	-99	80140896
1116	2017	7	1	1	21	0	0	-99	685413534
1117	2017	3	1	1	23	0	0	-99	685413534
1118	2017	8	4	1	25	2	0	-99	80140896
1119	2017	5	1	1	13	0	0	-99	80140896
1120	2017	8	8	1	29	10	1	23	80140896
1121	2017	4	1	1	34	0	0	-99	80140896
1122	2017	5	5	1	18	0	1	1	80140896
1123	2017	7	4	1	24	3	0	-99	114613442
1124	2017	7	5	1	19	0	1	2	114613442
1125	2017	8	5	1	29	0	1	1	685413534
1126	2017	8	1	1	31	0	0	-99	685413534
1127	2017	5	1	1	37	0	0	-99	114613442
1128	2017	5	1	1	18	0	0	-99	685413534
1129	2017	1	1	2	46	0	0	-99	685413534
1130	2017	7	3	2	12	1	0	-99	80140896
1131	2017	7	3	1	13	1	0	-99	80140896
1132	2017	4	1	1	14	0	0	-99	80140896
1133	2017	5	1	1	19	0	0	-99	80140896
1134	2017	4	3	2	14	1	0	-99	80140896
1135	2017	5	1	2	18	0	0	-99	80140896
1136	2017	7	7	1	21	4	1	2	80140896
1137	2017	3	1	1	16	0	0	-99	114613442
1138	2017	5	3	1	20	1	1	1	114613442
1139	2017	3	1	1	23	0	0	-99	114613442
1140	2017	5	7	1	20	4	0	-99	114613442
1141	2017	4	3	2	20	1	0	-99	114613442
1142	2017	5	1	1	20	0	0	-99	114613442
1143	2017	5	4	1	21	2	0	-99	114613442
1144	2017	5	1	1	17	0	0	-99	685413534
1145	2017	7	4	1	31	3	1	2	782178459
1146	2017	5	1	1	17	0	0	-99	80140896
1147	2017	5	4	2	17	3	0	-99	685413534
1148	2017	8	1	1	24	0	0	-99	685413534
1149	2017	4	1	2	12	0	0	-99	80140896
1150	2017	5	1	1	14	0	0	-99	80140896
1151	2017	4	1	1	19	0	0	-99	80140896
1152	2017	7	4	2	69	2	1	2	80140896
1153	2017	5	1	1	26	0	0	-99	685413534
1154	2017	5	1	1	27	0	0	-99	685413534
1155	2017	7	1	1	15	0	0	-99	685413534
1156	2017	5	4	1	24	2	0	-99	685413534
1157	2017	5	4	1	30	2	0	-99	685413534
1158	2017	8	5	1	13	0	1	4	685413534
1159	2017	8	4	1	17	2	0	-99	685413534
1160	2017	8	1	1	38	0	0	-99	685413534
1161	2017	5	4	1	12	2	0	-99	114613442
1162	2017	5	1	1	26	0	0	-99	685413534
1163	2017	5	1	2	28	0	0	-99	685413534
1164	2017	5	1	1	9	0	0	-99	685413534
1165	2017	5	1	1	33	0	0	-99	80140896
1166	2017	4	4	1	25	2	0	-99	685413534
1167	2017	4	1	2	17	0	0	-99	80140896
1168	2017	8	3	1	30	1	1	1	80140896
1169	2017	7	3	1	32	1	1	1	80140896
1170	2017	5	1	1	16	0	0	-99	782178459
1171	2017	8	7	2	16	5	1	1	80140896
1172	2017	7	4	1	20	2	1	3	80140896
1173	2017	5	1	1	12	0	0	-99	782178459
1174	2017	8	1	1	27	0	0	-99	782178459
1175	2017	5	1	1	15	0	0	-99	685413534
1176	2017	5	1	1	30	0	0	-99	685413534
1177	2017	7	5	2	12	0	1	2	685413534
1178	2017	4	1	1	31	0	0	-99	685413534
1179	2017	5	3	2	15	1	0	-99	685413534
1180	2017	8	7	1	73	6	0	-99	782178459
1181	2017	5	3	1	17	1	0	-99	114613442
1182	2017	7	7	1	28	5	0	-99	114613442
1183	2017	4	1	2	15	0	0	-99	80140896
1184	2017	5	1	2	15	0	0	-99	80140896
1185	2017	5	1	1	12	0	0	-99	80140896
1186	2017	3	1	1	24	0	0	-99	685413534
1187	2017	5	1	2	13	0	0	-99	685413534
1188	2017	5	1	2	23	0	0	-99	685413534
1189	2017	8	7	1	74	5	0	-99	685413534
1190	2017	8	5	1	39	0	1	1	685413534
1191	2017	3	1	1	15	0	0	-99	80140896
1192	2017	5	1	1	33	0	0	-99	80140896
1193	2017	5	1	2	7	0	0	-99	114613442
1194	2017	7	4	2	39	2	1	8	685413534
1195	2017	4	1	1	16	0	0	-99	685413534
1196	2017	5	1	1	18	0	0	-99	685413534
1197	2017	5	1	1	25	0	0	-99	685413534
1198	2017	7	1	2	22	0	0	-99	685413534
1199	2017	5	1	2	12	0	0	-99	80140896
1200	2017	4	1	1	16	0	0	-99	685413534
1201	2017	5	3	1	21	1	0	-99	782178459
1202	2017	5	1	2	16	0	0	-99	685413534
1203	2017	7	8	1	26	9	0	-99	685413534
1204	2017	4	1	1	18	0	0	-99	782178459
1205	2017	5	1	1	15	0	0	-99	782178459
1206	2017	5	1	1	48	0	0	-99	685413534
1207	2017	4	1	1	21	0	0	-99	114613442
1208	2017	5	1	1	29	0	0	-99	685413534
1209	2017	5	4	1	15	2	0	-99	685413534
1210	2017	5	1	1	32	0	0	-99	685413534
1211	2017	4	1	1	20	0	0	-99	685413534
1212	2017	8	3	1	21	1	0	-99	685413534
1213	2017	5	5	2	12	0	1	2	114613442
1214	2017	8	7	2	23	4	1	6	114613442
1215	2017	5	4	1	18	3	1	4	487429524
1216	2017	4	1	1	6	0	0	-99	114613442
1217	2017	5	3	1	16	1	1	1	138648201
1218	2017	4	1	1	25	0	0	-99	323249384
1219	2017	5	1	1	8	0	0	-99	273598494
1220	2017	5	1	1	40	0	0	-99	487429524
1221	2017	5	1	1	23	0	0	-99	487429524
1222	2017	5	4	2	33	3	0	-99	487429524
1223	2017	2	1	1	12	0	0	-99	937523050
1224	2017	3	1	1	10	0	0	-99	323249384
1225	2017	5	1	1	17	0	0	-99	812900142
1226	2017	5	1	1	15	0	0	-99	812900142
1227	2017	4	1	1	23	0	0	-99	159857506
1228	2017	5	1	1	17	0	0	-99	159857506
1229	2017	4	1	1	35	0	0	-99	138648201
1230	2017	5	5	1	87	3	0	-99	273598494
1231	2017	5	1	1	14	0	0	-99	812900142
1232	2017	4	1	1	37	0	0	-99	273598494
1233	2017	5	1	1	49	0	0	-99	487429524
1234	2017	8	1	1	14	0	0	-99	159857506
1235	2017	5	1	1	22	0	0	-99	159857506
1236	2017	3	1	1	53	0	0	-99	114613442
1237	2017	4	4	1	19	3	0	-99	273598494
1238	2017	5	1	1	27	0	0	-99	295376469
1239	2017	4	1	1	23	0	0	-99	487429524
1240	2017	4	0	1	14	0	0	-99	114613442
1241	2017	5	1	1	20	0	0	-99	295376469
1242	2017	4	1	1	20	0	0	-99	273598494
1243	2017	4	1	1	38	0	0	-99	323249384
1244	2017	3	1	1	19	0	0	-99	812900142
1245	2017	4	1	1	19	0	0	-99	138648201
1246	2017	5	1	1	35	0	0	-99	138648201
1247	2017	5	1	1	17	0	0	-99	295376469
1248	2017	3	1	1	48	0	0	-99	323249384
1249	2017	5	1	1	21	0	0	-99	323249384
1250	2017	4	1	1	18	0	0	-99	138648201
1251	2017	4	3	1	30	1	0	-99	273598494
1252	2017	5	1	1	15	0	0	-99	273598494
1253	2017	5	1	1	19	0	0	-99	138648201
1254	2017	5	3	1	55	1	0	-99	812900142
1255	2017	5	4	1	21	2	0	-99	273598494
1256	2017	5	1	1	43	0	0	-99	487429524
1257	2017	5	1	1	41	0	0	-99	812900142
1258	2017	5	1	1	28	0	0	-99	159857506
1259	2017	4	3	1	21	1	0	-99	323249384
1260	2017	5	1	1	33	0	0	-99	295376469
1261	2017	8	1	1	31	0	0	-99	487429524
1262	2017	5	8	1	43	31	0	-99	937523050
1263	2017	5	1	1	26	0	0	-99	812900142
1264	2017	7	7	1	38	5	0	-99	812900142
1265	2017	5	1	1	36	0	0	-99	323249384
1266	2017	8	1	2	12	0	0	-99	323249384
1267	2017	5	1	1	17	0	0	-99	159857506
1268	2017	5	1	2	48	0	0	-99	323249384
1269	2017	5	4	2	36	3	1	3	138648201
1270	2017	5	1	1	28	0	0	-99	273598494
1271	2017	5	1	1	41	0	0	-99	273598494
1272	2017	5	1	1	18	0	0	-99	487429524
1273	2017	3	1	1	58	0	0	-99	138648201
1274	2017	5	3	1	14	1	1	6	138648201
1275	2017	5	3	1	57	1	1	3	487429524
1276	2017	5	8	2	20	8	1	8	487429524
1277	2017	5	4	1	23	3	0	-99	273598494
1278	2017	3	1	2	12	0	0	-99	159857506
1279	2017	5	1	2	13	0	0	-99	159857506
1280	2017	4	1	1	13	0	0	-99	812900142
1281	2017	5	1	1	22	0	0	-99	487429524
1282	2017	0	1	1	11	0	0	-99	295376469
1283	2017	5	5	1	19	0	1	2	812900142
1284	2017	5	4	1	7	2	1	4	159857506
1285	2017	4	3	1	36	1	0	-99	812900142
1286	2017	4	3	1	38	1	0	-99	812900142
1287	2017	4	1	1	21	0	0	-99	138648201
1288	2017	5	1	1	22	0	0	-99	487429524
1289	2017	5	1	1	58	0	0	-99	812900142
1290	2017	4	1	1	101	0	0	-99	812900142
1291	2017	2	1	1	38	0	0	-99	937523050
1292	2017	5	4	1	12	2	0	-99	138648201
1293	2017	5	1	1	17	0	0	-99	273598494
1294	2017	5	3	1	29	1	0	-99	273598494
1295	2017	5	1	1	45	0	0	-99	273598494
1296	2017	5	1	1	12	0	0	-99	273598494
1297	2017	5	1	1	19	0	0	-99	159857506
1298	2017	3	1	1	25	0	0	-99	159857506
1299	2017	4	3	2	14	1	0	-99	295376469
1300	2017	3	1	1	18	0	0	-99	295376469
1301	2017	4	1	1	33	0	0	-99	937523050
1302	2017	5	7	1	20	12	0	-99	159857506
1303	2017	7	7	1	20	4	1	4	159857506
1304	2017	8	1	1	16	0	0	-99	159857506
1305	2017	5	7	1	120	6	0	-99	295376469
1306	2017	5	3	1	18	1	0	-99	295376469
1307	2017	4	1	1	25	0	0	-99	138648201
1308	2017	5	1	1	29	0	0	-99	159857506
1309	2017	4	1	1	30	0	0	-99	295376469
1310	2017	4	3	1	18	1	0	-99	812900142
1311	2017	4	1	1	47	0	0	-99	295376469
1312	2017	5	7	1	16	4	0	-99	273598494
1313	2017	5	4	2	18	3	1	1	295376469
1314	2017	5	8	1	20	8	1	2	295376469
1315	2017	7	1	1	26	0	0	-99	487429524
1316	2017	7	5	1	17	0	1	1	295376469
1317	2017	5	8	1	38	7	0	-99	937523050
1318	2017	5	1	1	28	0	0	-99	273598494
1319	2017	3	1	1	18	0	0	-99	937523050
1320	2017	4	1	1	12	0	0	-99	12609481
1321	2017	3	1	1	14	0	0	-99	12609481
1322	2017	5	3	1	15	1	0	-99	527099916
1323	2018	5	3	1	19	1	0	-99	527099916
1324	2018	5	1	1	19	0	0	-99	345063650
1325	2018	8	1	1	29	0	0	-99	527099916
1326	2018	5	1	1	22	0	0	-99	527099916
1327	2018	5	3	1	17	1	0	-99	345063650
1328	2018	5	4	1	22	3	1	-99	345063650
1329	2018	4	1	1	12	0	0	-99	345063650
1330	2018	7	7	1	19	4	0	-99	12609481
1331	2018	5	1	1	13	0	0	-99	527099916
1332	2018	4	1	1	20	0	0	-99	527099916
1333	2018	7	1	1	18	0	0	-99	345063650
1334	2018	4	1	1	13	0	0	-99	12609481
1335	2018	5	1	1	15	0	0	-99	345063650
1336	2018	5	1	1	15	0	0	-99	345063650
1337	2018	3	1	1	14	0	0	-99	12609481
1338	2018	8	1	1	13	0	0	-99	527099916
1339	2018	8	3	1	22	1	0	-99	527099916
1340	2018	4	1	1	12	0	0	-99	12609481
1341	2018	3	1	1	66	0	0	-99	685413534
1342	2018	8	3	1	8	1	1	3	527099916
1343	2018	5	1	1	17	0	0	-99	345063650
1344	2018	5	8	1	19	11	0	-99	12609481
1345	2018	5	4	1	13	2	0	-99	12609481
1346	2018	7	4	1	20	3	0	-99	527099916
1347	2018	7	8	1	16	14	1	-99	345063650
1348	2018	5	5	2	8	0	1	2	12609481
1349	2018	8	7	1	17	5	1	3	685413534
1350	2018	5	3	1	15	1	0	-99	12609481
1351	2018	5	8	1	22	9	1	3	12609481
1352	2018	5	4	1	26	2	1	2	685413534
1353	2018	4	1	1	23	0	0	-99	114613442
1354	2018	5	5	2	12	0	1	11	80140896
1355	2018	8	1	1	22	0	0	-99	80140896
1356	2018	4	1	1	17	0	0	-99	80140896
1357	2018	5	1	2	20	0	0	-99	782178459
1358	2018	8	1	2	13	0	0	-99	782178459
1359	2018	8	4	2	19	2	0	-99	782178459
1360	2018	5	1	1	26	0	0	-99	80140896
1361	2018	3	1	2	8	0	0	-99	114613442
1362	2018	8	3	1	16	1	0	-99	80140896
1363	2018	4	1	1	21	0	0	-99	80140896
1364	2018	5	1	1	16	0	0	-99	114613442
1365	2018	3	1	2	2	0	0	-99	114613442
1366	2018	4	1	1	17	0	0	-99	80140896
1367	2018	8	1	2	14	0	0	-99	80140896
1368	2018	5	1	1	18	0	0	-99	80140896
1369	2018	5	1	1	17	0	0	-99	782178459
1370	2018	5	7	1	17	4	1	1	685413534
1371	2018	5	3	2	23	1	0	-99	685413534
1372	2018	5	8	1	16	9	1	2	80140896
1373	2018	4	1	1	14	0	0	-99	80140896
1374	2018	5	1	2	8	0	0	-99	782178459
1375	2018	5	1	1	37	0	0	-99	782178459
1376	2018	5	7	1	20	4	1	1	782178459
1377	2018	3	1	1	21	0	0	-99	782178459
1378	2018	5	4	1	16	3	1	6	80140896
1379	2018	5	1	2	14	0	0	-99	114613442
1380	2018	5	1	1	23	0	0	-99	685413534
1381	2018	3	1	1	13	0	0	-99	685413534
1382	2018	7	4	1	11	3	0	-99	685413534
1383	2018	3	1	1	26	0	0	-99	685413534
1384	2018	5	1	1	13	0	0	-99	114613442
1385	2018	4	3	1	25	1	0	-99	685413534
1386	2018	5	1	1	50	0	0	-99	685413534
1387	2018	4	1	1	25	0	0	-99	685413534
1388	2018	5	3	2	37	1	0	-99	685413534
1389	2018	8	1	1	17	0	0	-99	685413534
1390	2018	4	1	1	16	0	0	-99	685413534
1391	2018	3	1	1	46	0	0	-99	685413534
1392	2018	5	1	2	12	0	0	-99	80140896
1393	2018	5	1	1	24	0	0	-99	685413534
1394	2018	7	3	1	41	1	0	-99	685413534
1395	2018	4	1	1	20	0	0	-99	80140896
1396	2018	5	1	1	29	0	0	-99	80140896
1397	2018	5	3	1	14	1	1	2	80140896
1398	2018	5	4	1	26	2	0	-99	685413534
1399	2018	5	1	1	13	0	0	-99	685413534
1400	2018	5	1	1	24	0	0	-99	685413534
1401	2018	7	4	1	24	3	0	-99	782178459
1402	2018	5	1	2	15	0	0	-99	685413534
1403	2018	8	4	1	23	2	0	-99	685413534
1404	2018	7	1	1	58	0	0	-99	80140896
1405	2018	5	1	2	16	0	0	-99	685413534
1406	2018	4	1	2	36	0	0	-99	782178459
1407	2018	5	4	1	15	2	0	-99	782178459
1408	2018	5	3	1	17	1	0	-99	782178459
1409	2018	5	1	1	15	0	0	-99	782178459
1410	2018	5	8	1	44	7	0	-99	782178459
1411	2018	8	8	1	23	11	0	-99	782178459
1412	2018	5	4	2	12	3	1	2	114613442
1413	2018	5	4	1	28	2	1	1	114613442
1414	2018	7	1	1	19	0	0	-99	114613442
1415	2018	8	1	1	23	0	0	-99	80140896
1416	2018	5	1	1	24	0	0	-99	80140896
1417	2018	7	1	1	22	0	0	-99	80140896
1418	2018	7	8	1	27	22	0	-99	80140896
1419	2018	5	1	1	21	0	0	-99	685413534
1420	2018	5	5	2	16	0	1	6	114613442
1421	2018	5	1	1	15	0	0	-99	114613442
1422	2018	5	8	1	16	14	0	-99	114613442
1423	2018	1	5	2	9	0	1	2	685413534
1424	2018	4	1	2	12	0	0	-99	782178459
1425	2018	7	3	1	22	1	0	-99	80140896
1426	2018	5	3	1	53	1	0	-99	80140896
1427	2018	8	8	1	43	9	1	6	80140896
1428	2018	8	1	1	18	3	0	-99	80140896
1429	2018	5	1	2	14	0	0	-99	782178459
1430	2018	5	1	1	14	0	0	-99	782178459
1431	2018	5	4	1	31	3	1	1	80140896
1432	2018	5	3	1	29	1	0	-99	685413534
1433	2018	0	5	2	15	0	1	1	685413534
1434	2018	7	4	1	28	3	0	-99	685413534
1435	2018	5	3	2	29	1	1	1	685413534
1436	2018	5	4	2	16	3	1	4	114613442
1437	2018	5	3	1	12	1	1	1	685413534
1438	2018	7	4	1	23	2	0	-99	685413534
1439	2018	7	8	1	186	45	1	66	685413534
1440	2018	8	4	1	15	2	0	-99	685413534
1441	2018	7	5	1	25	0	1	1	685413534
1442	2018	5	1	1	20	0	0	-99	685413534
1443	2018	8	5	2	17	0	1	2	80140896
1444	2018	7	4	1	21	3	0	-99	685413534
1445	2018	5	1	1	49	0	0	-99	685413534
1446	2018	5	1	2	17	0	0	-99	80140896
1447	2018	5	1	1	26	0	0	-99	80140896
1448	2018	4	1	1	34	0	0	-99	685413534
1449	2018	8	4	1	34	3	1	1	685413534
1450	2018	3	1	1	22	0	0	-99	685413534
1451	2018	5	1	1	17	0	0	-99	80140896
1452	2018	5	3	1	19	1	0	-99	685413534
1453	2018	5	1	1	20	0	0	-99	80140896
1454	2018	7	7	1	12	4	1	1	685413534
1455	2018	5	1	1	36	0	0	-99	685413534
1456	2018	5	1	1	20	0	0	-99	685413534
1457	2018	5	1	1	16	0	0	-99	80140896
1458	2018	8	1	2	11	0	0	-99	685413534
1459	2018	5	5	1	17	0	1	1	685413534
1460	2018	4	1	1	12	0	0	-99	80140896
1461	2018	4	1	1	16	0	0	-99	80140896
1462	2018	5	1	1	19	0	0	-99	80140896
1463	2018	8	3	1	35	1	1	1	685413534
1464	2018	7	1	1	34	0	0	-99	685413534
1465	2018	4	1	1	20	0	0	-99	685413534
1466	2018	5	1	1	28	0	0	-99	80140896
1467	2018	7	1	1	24	0	0	-99	80140896
1468	2018	7	1	1	28	0	0	-99	685413534
1469	2018	5	3	2	11	1	0	-99	685413534
1470	2018	3	1	1	17	0	0	-99	685413534
1471	2018	5	7	1	17	4	1	1	114613442
1472	2018	5	1	1	17	0	0	-99	114613442
1473	2018	5	2	1	9	3	1	16	114613442
1474	2018	4	1	1	21	0	0	-99	782178459
1475	2018	5	1	1	17	0	0	-99	782178459
1476	2018	8	7	1	12	4	0	-99	782178459
1477	2018	4	1	1	23	0	0	-99	782178459
1478	2018	5	1	1	24	0	0	-99	80140896
1479	2018	4	1	1	28	0	0	-99	685413534
1480	2018	7	1	1	22	0	0	-99	685413534
1481	2018	5	1	1	18	0	0	-99	685413534
1482	2018	5	1	1	27	0	0	-99	782178459
1483	2018	5	3	1	15	1	0	-99	782178459
1484	2018	7	7	1	15	6	0	-99	782178459
1485	2018	7	1	1	27	0	0	-99	782178459
1486	2018	5	4	1	13	2	0	-99	782178459
1487	2018	5	1	1	14	0	0	-99	114613442
1488	2018	5	1	1	24	0	0	-99	782178459
1489	2018	5	1	1	23	0	0	-99	782178459
1490	2018	5	1	1	48	0	0	-99	937523050
1491	2018	7	7	1	38	4	1	2	159857506
1492	2018	4	1	1	18	0	0	-99	812900142
1493	2018	3	4	1	15	2	0	-99	487429524
1494	2018	8	1	1	24	0	0	-99	273598494
1495	2018	7	8	1	43	12	0	-99	295376469
1496	2018	5	3	2	19	3	1	6	323249384
1497	2018	5	3	1	28	1	0	-99	138648201
1498	2018	4	1	1	31	0	0	-99	138648201
1499	2018	5	7	1	46	4	1	2	273598494
1500	2018	5	1	1	20	0	0	-99	159857506
1501	2018	5	1	1	25	0	0	-99	295376469
1502	2018	4	1	1	48	0	0	-99	295376469
1503	2018	4	1	1	17	0	0	-99	138648201
1504	2018	4	4	1	20	2	0	-99	273598494
1505	2018	4	1	1	56	0	0	-99	295376469
1506	2018	5	1	1	24	0	0	-99	937523050
1507	2018	2	1	1	17	0	0	-99	937523050
1508	2018	5	3	1	20	1	0	-99	138648201
1509	2018	5	8	1	53	10	0	-99	323249384
1510	2018	5	8	1	28	12	0	-99	323249384
1511	2018	4	1	1	16	0	0	-99	487429524
1512	2018	3	1	1	18	0	0	-99	323249384
1513	2018	5	8	1	30	20	0	-99	937523050
1514	2018	5	3	2	23	1	0	-99	138648201
1515	2018	5	1	1	26	0	0	-99	138648201
1516	2018	4	1	1	12	0	0	-99	487429524
1517	2018	7	5	1	30	0	1	2	487429524
1518	2018	5	8	1	23	8	1	-99	159857506
1519	2018	5	8	2	31	25	1	2	295376469
1520	2018	5	7	1	21	4	1	1	812900142
1521	2018	5	4	1	21	2	0	-99	273598494
1522	2018	5	7	1	14	5	0	-99	273598494
1523	2018	5	7	1	18	5	0	-99	273598494
1524	2018	5	1	1	23	0	0	-99	273598494
1525	2018	5	1	1	21	0	0	-99	937523050
1526	2018	4	1	1	13	0	0	-99	273598494
1527	2018	4	1	1	20	0	0	-99	812900142
1528	2018	4	1	1	18	0	0	-99	138648201
1529	2018	7	5	1	7	2	1	4	273598494
1530	2018	1	1	2	25	0	0	-99	295376469
1531	2018	7	8	1	23	7	0	-99	273598494
1532	2018	5	1	1	20	0	0	-99	937523050
1533	2018	7	4	2	24	3	0	-99	812900142
1534	2018	4	1	1	32	0	0	-99	159857506
1535	2018	5	1	1	16	0	0	-99	295376469
1536	2018	5	1	1	22	0	0	-99	323249384
1537	2018	5	5	1	18	0	1	1	323249384
1538	2018	5	8	1	17	11	0	-99	812900142
1539	2018	5	1	1	37	0	0	-99	487429524
1540	2018	5	1	1	31	0	0	-99	487429524
1541	2018	4	1	1	28	0	0	-99	487429524
1542	2018	3	1	1	12	0	0	-99	295376469
1543	2018	5	1	1	20	0	0	-99	295376469
1544	2018	5	1	1	22	0	0	-99	812900142
1545	2018	5	1	1	19	0	0	-99	273598494
1546	2018	5	7	1	17	6	0	-99	273598494
1547	2018	5	4	1	28	2	0	-99	273598494
1548	2018	5	1	1	14	0	0	-99	323249384
1549	2018	5	1	1	18	0	0	-99	487429524
1550	2018	4	1	1	19	0	0	-99	487429524
1551	2018	3	1	1	33	0	0	-99	159857506
1552	2018	4	1	1	13	0	0	-99	159857506
1553	2018	5	1	1	16	0	0	-99	812900142
1554	2018	4	1	1	19	0	0	-99	273598494
1555	2018	5	4	1	17	2	1	6	487429524
1556	2018	5	1	1	15	0	0	-99	273598494
1557	2018	5	1	1	16	0	0	-99	273598494
1558	2018	4	1	1	27	0	0	-99	323249384
1559	2018	5	7	1	24	6	0	-99	273598494
1560	2018	3	1	1	17	0	0	-99	273598494
1561	2018	5	3	1	18	1	0	-99	273598494
1562	2018	5	4	1	32	2	0	-99	159857506
1563	2018	1	1	1	25	0	0	-99	487429524
1564	2018	4	1	1	1	0	0	-99	295376469
1565	2018	5	4	1	19	3	0	-99	159857506
1566	2018	5	4	1	21	2	0	-99	273598494
1567	2018	5	8	1	16	10	0	-99	323249384
1568	2018	3	1	1	36	0	0	-99	323249384
1569	2018	5	1	1	12	0	1	1	273598494
1570	2018	5	1	1	13	0	0	-99	295376469
1571	2018	1	1	1	24	0	0	-99	487429524
1572	2018	5	3	1	29	1	0	-99	323249384
1573	2018	6	1	2	15	0	0	-99	295376469
1574	2018	7	3	1	31	1	0	-99	273598494
1575	2018	5	5	1	25	0	1	2	295376469
1576	2018	2	1	1	20	0	0	-99	487429524
1577	2018	2	1	1	7	0	0	-99	937523050
1578	2018	4	1	1	17	0	0	-99	937523050
1579	2018	5	3	1	14	1	0	-99	295376469
1580	2018	4	1	1	23	2	0	-99	323249384
1581	2018	2	1	1	13	0	0	-99	812900142
1582	2018	3	1	1	13	0	0	-99	159857506
1583	2018	5	1	1	27	0	0	-99	138648201
1584	2018	5	8	1	26	10	1	3	138648201
1585	2018	5	4	1	23	3	0	-99	323249384
1586	2018	5	3	1	28	1	0	-99	323249384
1587	2018	5	1	1	20	0	0	-99	812900142
1588	2018	5	2	1	20	1	0	-99	138648201
1589	2018	5	4	1	30	3	1	1	295376469
1590	2018	3	1	1	2	0	0	-99	295376469
1591	2018	4	3	1	15	1	0	-99	937523050
1592	2018	3	1	1	26	0	0	-99	812900142
1593	2018	5	1	1	27	0	0	-99	487429524
1594	2018	7	8	1	20	13	1	2	295376469
1595	2018	5	2	1	20	3	0	-99	159857506
1596	2018	5	1	1	10	0	0	-99	159857506
1597	2018	5	2	1	9	1	0	-99	159857506
1598	2018	6	1	1	26	0	0	-99	159857506
1599	2018	5	1	1	19	0	0	-99	159857506
1600	2018	5	1	1	21	0	0	-99	812900142
1601	2018	5	1	1	23	0	0	-99	812900142
1602	2018	4	1	1	23	0	0	-99	138648201
1603	2018	5	3	1	19	1	0	-99	138648201
1604	2018	3	1	1	24	0	0	-99	323249384
1605	2018	5	1	1	18	0	0	-99	323249384
1606	2018	5	1	1	23	0	0	-99	273598494
1607	2018	4	1	1	36	0	0	-99	138648201
1608	2018	5	1	1	13	0	0	-99	138648201
1609	2018	5	4	1	20	2	0	-99	937523050
1610	2018	2	1	1	22	0	0	-99	159857506
1611	2018	4	1	1	22	0	0	-99	159857506
1612	2018	5	2	1	19	2	0	-99	159857506
1613	2019	5	1	1	23	0	0	-99	345063650
1614	2019	7	8	1	10	10	1	-99	527099916
1615	2019	4	3	1	15	1	0	-99	345063650
1616	2019	5	1	1	13	0	0	-99	345063650
1617	2019	7	1	1	15	0	0	-99	345063650
1618	2019	5	1	1	12	0	0	-99	345063650
1619	2019	8	1	2	37	0	0	-99	527099916
1620	2019	4	1	1	12	0	0	-99	527099916
1621	2019	4	1	1	13	0	0	-99	345063650
1622	2019	5	1	1	16	0	0	-99	527099916
1623	2019	4	1	1	14	0	0	-99	345063650
1624	2019	5	1	1	14	0	0	-99	527099916
1625	2019	5	7	1	17	4	0	-99	12609481
1626	2019	5	3	1	14	1	1	2	12609481
1627	2019	5	8	2	12	9	1	1	527099916
1628	2019	5	1	1	13	0	0	-99	527099916
1629	2019	5	1	1	24	0	0	-99	685413534
1630	2019	4	1	1	13	0	0	-99	685413534
1631	2019	8	1	2	12	0	1	2	80140896
1632	2019	3	1	2	12	0	0	-99	80140896
1633	2019	7	3	1	57	1	0	-99	80140896
1634	2019	7	4	1	24	3	0	-99	114613442
1635	2019	5	4	1	19	3	1	5	80140896
1636	2019	8	3	1	18	1	1	1	80140896
1637	2019	5	5	2	15	0	1	2	114613442
1638	2019	5	1	1	15	0	0	-99	114613442
1639	2019	7	3	1	21	1	0	-99	782178459
1640	2019	4	1	1	12	0	0	-99	782178459
1641	2019	7	1	1	11	0	0	-99	685413534
1642	2019	5	3	2	15	1	1	2	685413534
1643	2019	5	1	1	15	0	0	-99	80140896
1644	2019	5	4	1	25	2	0	-99	782178459
1645	2019	5	8	1	24	9	0	-99	782178459
1646	2019	5	3	1	17	1	0	-99	114613442
1647	2019	5	3	1	13	1	0	-99	114613442
1648	2019	5	1	1	14	0	0	-99	80140896
1649	2019	7	5	1	41	0	1	2	685413534
1650	2019	5	1	1	12	0	0	-99	685413534
1651	2019	5	5	1	16	0	1	7	685413534
1652	2019	5	1	1	19	0	0	-99	685413534
1653	2019	5	1	1	27	0	0	-99	80140896
1654	2019	7	1	1	23	0	0	-99	782178459
1655	2019	5	1	2	14	0	0	-99	782178459
1656	2019	8	1	2	24	0	0	-99	114613442
1657	2019	8	5	2	14	0	1	4	114613442
1658	2019	5	1	1	33	0	0	-99	685413534
1659	2019	5	1	1	19	0	0	-99	685413534
1660	2019	4	1	1	12	0	0	-99	782178459
1661	2019	4	1	1	12	0	0	-99	782178459
1662	2019	7	8	1	8	8	1	-99	685413534
1663	2019	8	4	1	19	2	1	-99	685413534
1664	2019	5	3	1	22	1	0	-99	685413534
1665	2019	5	7	1	42	4	0	-99	685413534
1666	2019	8	7	1	25	4	0	-99	782178459
1667	2019	5	1	1	16	0	0	-99	782178459
1668	2019	5	1	1	13	0	0	-99	782178459
1669	2019	3	1	1	5	0	0	-99	685413534
1670	2019	5	4	1	17	2	1	2	685413534
1671	2019	5	1	2	18	0	0	-99	685413534
1672	2019	5	4	2	19	2	1	7	80140896
1673	2019	5	1	1	13	0	0	-99	114613442
1674	2019	8	3	2	19	1	0	-99	114613442
1675	2019	5	3	2	14	1	1	2	80140896
1676	2019	8	1	1	17	0	0	-99	80140896
1677	2019	5	1	1	31	0	0	-99	80140896
1678	2019	3	1	1	14	0	0	-99	782178459
1679	2019	5	1	1	17	0	0	-99	114613442
1680	2019	5	1	2	25	0	0	-99	114613442
1681	2019	8	8	1	29	9	1	3	114613442
1682	2019	5	1	1	31	0	0	-99	114613442
1683	2019	5	1	1	13	0	0	-99	685413534
1684	2019	5	1	1	21	0	0	-99	80140896
1685	2019	5	1	1	9	0	0	-99	685413534
1686	2019	8	1	2	17	0	0	-99	80140896
1687	2019	4	1	1	16	0	0	-99	80140896
1688	2019	5	5	1	13	0	1	5	685413534
1689	2019	5	1	1	20	0	0	-99	80140896
1690	2019	8	3	1	15	1	0	-99	80140896
1691	2019	7	7	1	14	6	1	3	80140896
1692	2019	8	1	2	18	0	0	-99	685413534
1693	2019	5	1	1	14	0	0	-99	80140896
1694	2019	5	1	1	40	0	0	-99	782178459
1695	2019	5	1	1	12	0	0	-99	782178459
1696	2019	4	1	1	24	0	0	-99	782178459
1697	2019	5	1	2	16	0	0	-99	685413534
1698	2019	7	1	1	16	0	0	-99	685413534
1699	2019	5	3	1	15	1	1	1	80140896
1700	2019	5	1	2	22	0	0	-99	114613442
1701	2019	5	1	2	16	0	0	-99	114613442
1702	2019	5	1	1	24	0	0	-99	114613442
1703	2019	5	1	1	27	0	0	-99	114613442
1704	2019	8	8	1	24	17	1	3	80140896
1705	2019	7	1	2	18	0	0	-99	685413534
1706	2019	5	4	1	20	2	1	3	80140896
1707	2019	5	3	1	23	1	0	-99	782178459
1708	2019	7	1	1	14	0	0	-99	114613442
1709	2019	5	1	2	19	0	0	-99	114613442
1710	2019	5	4	1	21	2	0	-99	80140896
1711	2019	5	3	1	17	1	1	4	80140896
1712	2019	5	5	1	30	0	1	1	685413534
1713	2019	4	1	1	13	0	0	-99	685413534
1714	2019	5	1	1	55	0	0	-99	114613442
1715	2019	5	3	2	14	1	0	-99	114613442
1716	2019	5	1	2	15	0	0	-99	114613442
1717	2019	5	4	1	34	2	0	-99	114613442
1718	2019	1	3	2	19	1	0	-99	685413534
1719	2019	1	3	2	25	1	0	-99	685413534
1720	2019	7	1	1	23	0	0	-99	114613442
1721	2019	5	8	1	19	9	1	1	782178459
1722	2019	8	1	2	3	0	0	-99	782178459
1723	2019	7	1	1	12	0	0	-99	685413534
1724	2019	8	3	2	8	1	0	-99	782178459
1725	2019	5	4	1	20	2	0	-99	80140896
1726	2019	3	1	1	20	0	0	-99	80140896
1727	2019	8	1	2	18	0	0	-99	80140896
1728	2019	4	1	1	14	0	0	-99	80140896
1729	2019	5	4	1	28	3	0	-99	80140896
1730	2019	5	1	1	16	0	0	-99	159857506
1731	2019	5	1	1	44	0	0	-99	487429524
1732	2019	5	7	1	20	4	0	-99	812900142
1733	2019	7	4	1	26	2	1	1	812900142
1734	2019	5	1	1	18	0	0	-99	487429524
1735	2019	4	1	1	18	0	0	-99	937523050
1736	2019	5	1	1	30	0	0	-99	273598494
1737	2019	5	3	1	40	1	0	-99	273598494
1738	2019	3	1	1	30	0	0	-99	273598494
1739	2019	7	1	1	18	0	1	6	812900142
1740	2019	5	1	1	21	0	0	-99	812900142
1741	2019	5	1	1	19	0	0	-99	295376469
1742	2019	7	3	1	13	1	1	3	295376469
1743	2019	4	1	1	18	0	0	-99	159857506
1744	2019	5	4	1	16	3	1	1	138648201
1745	2019	3	1	1	19	0	0	-99	159857506
1746	2019	5	1	1	23	0	0	-99	138648201
1747	2019	5	7	1	29	4	1	5	812900142
1748	2019	4	1	2	12	0	0	-99	273598494
1749	2019	5	1	1	36	0	0	-99	812900142
1750	2019	4	1	1	16	0	0	-99	323249384
1751	2019	5	4	1	22	2	1	1	138648201
1752	2019	5	1	1	18	0	0	-99	138648201
1753	2019	4	1	1	15	0	0	-99	812900142
1754	2019	5	3	1	15	1	0	-99	812900142
1755	2019	4	1	1	26	0	0	-99	273598494
1756	2019	7	1	1	17	0	0	-99	159857506
1757	2019	5	4	1	19	3	0	-99	295376469
1758	2019	4	1	1	17	0	0	-99	295376469
1759	2019	5	4	1	25	2	0	-99	273598494
1760	2019	5	4	1	31	2	0	-99	812900142
1761	2019	5	4	1	21	2	0	-99	812900142
1762	2019	5	1	1	28	0	0	-99	159857506
1763	2019	5	3	1	36	1	0	-99	273598494
1764	2019	5	1	1	16	0	0	-99	487429524
1765	2019	5	1	1	21	0	0	-99	812900142
1766	2019	3	1	1	19	0	0	-99	812900142
1767	2019	3	1	1	21	0	0	-99	295376469
1768	2019	4	1	1	18	0	0	-99	273598494
1769	2019	4	1	1	39	0	0	-99	159857506
1770	2019	4	1	1	2	0	0	-99	295376469
1771	2019	5	1	1	16	0	0	-99	487429524
1772	2019	3	1	1	18	0	0	-99	937523050
1773	2019	5	1	1	20	0	0	-99	138648201
1774	2019	5	1	1	22	0	0	-99	138648201
1775	2019	5	3	1	27	1	0	-99	273598494
1776	2019	3	1	1	16	0	0	-99	159857506
1777	2019	5	1	1	45	0	0	-99	487429524
1778	2019	7	8	1	19	17	0	-99	273598494
1779	2019	7	4	1	17	2	0	-99	295376469
1780	2019	4	1	1	14	0	0	-99	487429524
1781	2019	3	1	1	25	0	0	-99	159857506
1782	2019	4	3	1	12	1	0	-99	323249384
1783	2019	5	4	1	16	2	0	-99	138648201
1784	2019	5	1	1	18	0	0	-99	159857506
1785	2019	5	1	2	23	0	0	-99	295376469
1786	2019	5	7	1	23	4	1	3	273598494
1787	2019	8	1	2	17	0	0	-99	273598494
1788	2019	7	5	1	12	0	1	1	812900142
1789	2019	5	7	2	14	6	0	-99	159857506
1790	2019	5	1	1	15	0	0	-99	812900142
1791	2019	4	1	1	37	0	0	-99	273598494
1792	2019	5	8	1	15	11	1	7	138648201
1793	2019	5	4	1	20	2	0	-99	812900142
1794	2019	5	1	1	17	0	0	-99	323249384
1795	2019	5	1	1	13	0	0	-99	273598494
1796	2019	4	1	2	8	0	0	-99	323249384
1797	2019	5	2	1	19	2	0	-99	159857506
1798	2019	2	1	1	26	0	0	-99	487429524
1799	2019	5	1	1	20	0	0	-99	295376469
1800	2019	4	1	1	22	0	0	-99	295376469
1801	2019	5	1	1	24	0	0	-99	273598494
1802	2019	5	8	1	40	13	0	-99	323249384
1803	2019	5	1	1	14	0	0	-99	159857506
1804	2019	4	1	1	26	0	0	-99	295376469
1805	2019	4	1	1	17	0	0	-99	295376469
1806	2019	5	1	1	15	0	0	-99	273598494
1807	2019	5	1	2	24	0	0	-99	812900142
1808	2019	5	4	1	15	2	1	6	159857506
1809	2019	5	1	1	22	0	0	-99	812900142
1810	2019	5	1	1	13	0	0	-99	812900142
1811	2019	5	1	1	17	0	0	-99	812900142
1812	2019	5	1	1	23	0	0	-99	159857506
1813	2019	4	1	1	24	0	0	-99	138648201
1814	2019	4	1	1	15	0	0	-99	812900142
1815	2019	5	1	1	22	0	0	-99	159857506
1816	2019	5	1	1	35	0	0	-99	295376469
1817	2019	5	1	1	22	0	0	-99	295376469
1818	2019	5	5	1	22	0	1	1	138648201
1819	2019	4	1	1	34	0	0	-99	812900142
1820	2019	3	1	1	20	0	0	-99	138648201
1821	2019	6	2	1	21	1	0	-99	159857506
1822	2019	5	1	1	11	0	0	-99	323249384
1823	2019	7	8	1	40	14	1	1	812900142
1824	2019	5	1	1	15	0	0	-99	159857506
1825	2019	4	1	1	30	0	0	-99	159857506
1826	2019	5	1	2	19	0	0	-99	159857506
1827	2019	4	1	1	18	0	0	-99	487429524
1828	2019	3	1	1	24	0	0	-99	138648201
1829	2019	3	1	1	18	0	0	-99	487429524
1830	2019	3	1	1	10	0	0	-99	487429524
1831	2020	5	1	1	13	0	0	-99	345063650
1832	2020	8	7	1	13	6	1	-98	345063650
1833	2020	4	1	2	41	0	0	-99	345063650
1834	2020	4	1	2	16	0	0	-99	345063650
1835	2020	5	7	1	18	4	0	-99	345063650
1836	2020	7	8	1	11	9	1	8	12609481
1837	2020	3	1	1	15	0	0	-99	12609481
1838	2020	4	1	1	24	0	0	-99	12609481
1839	2020	5	1	1	16	0	0	-99	527099916
1840	2020	5	1	1	18	0	0	-99	527099916
1841	2020	5	1	1	27	0	0	-99	527099916
1842	2020	4	1	1	16	0	0	-99	685413534
1843	2020	5	5	1	18	0	1	1	685413534
1844	2020	5	1	1	20	0	0	-99	80140896
1845	2020	5	1	2	14	0	0	-99	80140896
1846	2020	5	3	2	16	1	0	-99	80140896
1847	2020	8	4	1	17	2	0	-99	80140896
1848	2020	4	7	2	113	5	0	-99	80140896
1849	2020	5	1	1	26	0	0	-99	685413534
1850	2020	5	3	2	11	1	0	-99	782178459
1851	2020	4	1	1	21	0	0	-99	80140896
1852	2020	5	1	2	10	0	0	-99	685413534
1853	2020	4	1	1	16	0	0	-99	114613442
1854	2020	7	4	1	18	2	0	-99	80140896
1855	2020	7	4	1	21	2	0	-99	80140896
1856	2020	5	7	2	12	4	0	-99	782178459
1857	2020	4	4	2	21	3	1	1	782178459
1858	2020	5	1	1	26	0	0	-99	685413534
1859	2020	3	1	1	1	0	0	-99	80140896
1860	2020	5	1	1	28	0	0	-99	80140896
1861	2020	7	8	1	32	8	1	-98	80140896
1862	2020	4	7	1	15	4	0	-99	685413534
1863	2020	5	7	1	70	4	0	-99	685413534
1864	2020	5	3	1	62	1	1	2	685413534
1865	2020	5	1	1	35	0	0	-99	685413534
1866	2020	4	1	1	13	0	0	-99	80140896
1867	2020	8	7	2	22	5	0	-99	80140896
1868	2020	5	5	1	25	0	1	1	80140896
1869	2020	5	1	1	16	0	0	-99	782178459
1870	2020	8	1	1	20	0	0	-99	80140896
1871	2020	3	1	1	22	0	0	-99	80140896
1872	2020	7	8	1	23	10	0	-99	80140896
1873	2020	5	1	1	21	0	0	-99	80140896
1874	2020	3	3	1	20	1	0	-99	80140896
1875	2020	5	5	2	22	0	1	1	114613442
1876	2020	5	1	1	14	0	0	-99	114613442
1877	2020	5	4	1	7	3	0	-99	114613442
1878	2020	5	3	1	21	2	0	-99	114613442
1879	2020	5	1	1	16	0	0	-99	685413534
1880	2020	5	4	2	12	2	1	12	685413534
1881	2020	7	3	1	12	1	0	-99	114613442
1882	2020	4	1	1	30	0	0	-99	685413534
1883	2020	4	1	2	12	0	0	-99	685413534
1884	2020	5	4	1	15	2	0	-99	114613442
1885	2020	5	3	1	14	1	0	-99	114613442
1886	2020	5	4	2	24	2	1	12	80140896
1887	2020	5	1	1	23	0	0	-99	80140896
1888	2020	5	1	1	20	0	0	-99	80140896
1889	2020	4	1	2	14	0	0	-99	685413534
1890	2020	8	1	2	15	0	0	-99	80140896
1891	2020	7	7	1	18	5	0	-99	80140896
1892	2020	5	7	1	17	4	0	-99	114613442
1893	2020	8	1	2	18	0	0	-99	114613442
1894	2020	5	3	1	19	1	0	-99	114613442
1895	2020	5	7	2	7	5	0	-99	782178459
1896	2020	5	1	2	29	0	0	-99	685413534
1897	2020	5	4	1	13	2	1	10	782178459
1898	2020	3	7	2	36	5	0	-99	685413534
1899	2020	5	4	1	18	3	0	-99	80140896
1900	2020	5	1	1	35	0	0	-99	685413534
1901	2020	5	1	1	27	0	0	-99	685413534
1902	2020	5	7	1	70	4	1	3	685413534
1903	2020	5	3	2	21	1	0	-99	80140896
1904	2020	8	3	2	16	1	0	-99	80140896
1905	2020	5	1	2	18	0	0	-99	685413534
1906	2020	5	7	2	13	4	1	2	685413534
1907	2020	5	8	1	26	11	1	2	685413534
1908	2020	5	1	1	23	0	0	-99	80140896
1909	2020	8	4	2	22	3	1	3	80140896
1910	2020	5	1	2	15	0	0	-99	114613442
1911	2020	5	1	1	19	0	0	-99	114613442
1912	2020	5	3	1	13	1	1	2	685413534
1913	2020	5	1	2	24	0	0	-99	685413534
1914	2020	5	1	1	14	0	0	-99	685413534
1915	2020	4	1	1	23	0	0	-99	782178459
1916	2020	5	1	1	20	0	0	-99	782178459
1917	2020	5	1	1	19	0	0	-99	782178459
1918	2020	7	8	1	14	14	0	-99	80140896
1919	2020	4	1	1	14	0	0	-99	685413534
1920	2020	5	1	2	24	0	0	-99	685413534
1921	2020	8	7	1	26	5	1	-99	685413534
1922	2020	5	4	1	12	2	0	-99	685413534
1923	2020	5	1	1	19	0	0	-99	685413534
1924	2020	7	3	1	21	1	1	2	685413534
1925	2020	4	1	1	14	0	0	-99	80140896
1926	2020	8	1	2	30	0	0	-99	80140896
1927	2020	3	1	1	30	0	0	-99	114613442
1928	2020	5	1	1	12	0	0	-99	80140896
1929	2020	5	7	1	16	6	0	-99	782178459
1930	2020	5	1	1	20	0	0	-99	782178459
1931	2020	5	7	1	18	4	1	1	80140896
1932	2020	7	4	1	12	3	1	2	685413534
1933	2020	4	1	1	5	0	0	-99	685413534
1934	2020	5	1	1	33	0	0	-99	685413534
1935	2020	7	3	2	16	1	1	6	685413534
1936	2020	5	5	2	13	0	1	2	685413534
1937	2020	5	4	1	23	3	1	1	114613442
1938	2020	7	8	2	23	8	1	15	80140896
1939	2020	7	7	1	15	4	1	1	80140896
1940	2020	5	1	1	17	0	0	-99	685413534
1941	2020	3	1	1	18	0	0	-99	685413534
1942	2020	8	3	1	28	1	0	-99	685413534
1943	2020	5	3	1	17	1	0	-99	80140896
1944	2020	5	1	1	14	0	0	-99	80140896
1945	2020	3	1	1	16	0	0	-99	114613442
1946	2020	4	5	2	7	0	1	1	114613442
1947	2020	5	4	2	5	2	0	-99	782178459
1948	2020	7	1	1	27	0	0	-99	685413534
1949	2020	5	4	1	22	2	0	-99	685413534
1950	2020	7	1	1	15	0	0	-99	685413534
1951	2020	5	1	1	26	0	0	-99	273598494
1952	2020	5	1	1	14	0	0	-99	812900142
1953	2020	5	1	1	19	0	0	-99	159857506
1954	2020	5	1	1	24	0	0	-99	273598494
1955	2020	8	1	1	15	0	0	-99	812900142
1956	2020	5	4	1	20	2	1	1	138648201
1957	2020	5	5	1	16	0	1	2	487429524
1958	2020	5	1	1	29	0	0	-99	159857506
1959	2020	5	4	1	20	3	1	3	487429524
1960	2020	4	1	2	15	0	0	-99	487429524
1961	2020	5	1	1	18	0	0	-99	273598494
1962	2020	5	3	1	26	1	0	-99	273598494
1963	2020	5	1	1	31	0	0	-99	273598494
1964	2020	5	3	1	18	1	0	-99	295376469
1965	2020	4	1	2	13	0	0	-99	273598494
1966	2020	3	1	2	9	0	0	-99	487429524
1967	2020	4	1	1	20	0	0	-99	487429524
1968	2020	5	3	1	18	1	0	-99	159857506
1969	2020	5	1	2	16	0	0	-99	295376469
1970	2020	7	7	1	26	4	1	1	295376469
1971	2020	5	3	2	16	1	1	1	295376469
1972	2020	5	8	1	15	11	1	3	138648201
1973	2020	8	8	1	33	27	1	-98	138648201
1974	2020	5	1	1	29	0	0	-99	812900142
1975	2020	5	1	1	16	0	0	-99	812900142
1976	2020	5	1	1	27	0	0	-99	159857506
1977	2020	3	1	1	11	0	0	-99	487429524
1978	2020	5	1	2	37	0	0	-99	323249384
1979	2020	5	1	1	24	0	0	-99	487429524
1980	2020	3	1	1	22	0	0	-99	295376469
1981	2020	5	1	1	14	0	0	-99	487429524
1982	2020	5	8	1	13	8	1	-99	138648201
1983	2020	5	1	1	25	0	0	-99	273598494
1984	2020	5	1	1	22	0	0	-99	323249384
1985	2020	5	1	1	15	0	0	-99	812900142
1986	2020	5	1	1	21	0	0	-99	323249384
1987	2020	4	1	2	19	0	0	-99	159857506
1988	2020	5	1	1	12	0	0	-99	812900142
1989	2020	7	8	1	14	9	1	6	159857506
1990	2020	4	1	1	20	0	0	-99	273598494
1991	2020	4	3	2	12	1	1	6	138648201
1992	2020	4	3	2	38	1	0	-99	273598494
1993	2020	4	1	1	28	0	0	-99	323249384
1994	2020	8	4	2	23	3	1	-99	685413534
1995	2020	5	1	1	18	0	0	-99	323249384
1996	2020	4	1	1	17	0	0	-99	138648201
1997	2020	5	1	1	42	0	0	-99	273598494
1998	2020	4	1	1	22	0	0	-99	273598494
1999	2020	5	1	1	17	0	0	-99	273598494
[truncated: 29 more rows]
