# Supplementary material for: What is your count? An observational study of lymph node counting in 2,028 colorectal cancer resections
Source: PLoS One. 2024 Feb 8;19(2):e0295209. doi: 10.1371/journal.pone.0295209 (PMC10852306; doi:10.1371/journal.pone.0295209)
Supplement: S3 Data — (XLS) [file pone.0295209.s004.xls]

## Sheet: Sheet1
		Lymph Node Counts - Colorectal Cancer
		Table 1: Lymph Node Count by Pathologist								Table 2: Positive Lymph Node Count by Pathologist						Table 3: y Modifier by Pathologist & >=12 Lymph Nodes							Supplemental Table S1: Cross Tabulation of Tumour Stage and Nodal Stage												Supplemental Table S2a: Tumour Stage by Pathologist												Supplemental Table S2b: Nodal Stage by Pathologist
		Pathologist	Case Count	Mean LN	Median LN	Stdev LN	Max LN	Min LN		Pathologist	Case Count	Mean Pos LN	Stdev Pos LN	Max Pos LN		Pathologist	Count	y present	y rate	Not 12 LN	Not 12 LN rate		Stage	pTX	pT0	pTis	pT1	pT2	pT3	pT4	pT4a	pT4b	Sum		Pathologist	Count	pTX	pT0	pTis	pT1	pT2	pT3	pT4	pT4a	pT4b		Pathologist	Count	pN0
1		0	56	14.5	14	5.22581	26	2		0	56	1.33929	2.91252	13		0	56	5	0.0892857	13	0.232143		pNX	0	0	0	0	1	1	0	0	0	2		0	56	0	0	0	6	14	32	0	3	1		0	56	34
2		0	355	20.7465	19	9.95771	113	1		0	355	1.12676	2.5827	22		0	355	97	0.273239	16	0.0450704		pN0	2	12	16	124	295	630	2	57	77	1215		0	355	0	4	1	26	55	179	0	38	52		0	355	206
3		0	121	19.0248	17	8.69239	55	1		0	121	0.975207	1.93418	14		0	121	32	0.264463	13	0.107438		pN1	0	0	0	0	0	6	1	0	0	7		0	121	1	0	0	11	11	76	0	10	12		0	121	68
4		0	102	22.8529	20	11.409	86	2		0	102	2.02941	4.75843	31		0	102	10	0.0980392	2	0.0196078		pN1a	1	3	0	7	40	147	0	35	26	259		0	102	0	0	3	5	30	59	0	2	3		0	102	51
5		0	125	22.216	20	10.6457	75	3		0	125	1.208	2.59123	13		0	125	8	0.064	11	0.088		pN1b	1	0	0	3	18	146	0	35	20	223		0	125	0	1	3	15	20	73	2	7	4		0	125	81
6		0	67	18.2388	16	8.77857	54	4		0	67	1.31343	2.80805	14		0	67	22	0.328358	12	0.179104		pN1c	1	1	0	0	5	60	0	18	14	99		0	67	1	0	0	3	11	36	0	7	9		0	67	45
7		0	135	24.1778	22	11.6535	87	4		0	135	1.3037	2.41968	17		0	135	8	0.0592593	7	0.0518518		pN2a	0	0	0	1	4	56	0	29	16	106		0	135	0	0	0	4	31	79	0	15	6		0	135	78
8		0	73	24.9726	20	16.5529	120	1		0	73	1.67123	4.11655	25		0	73	11	0.150685	5	0.0684932		pN2b	0	0	0	2	2	59	0	39	15	117		0	73	1	1	0	5	17	37	1	11	0		0	73	43
9		0	88	23.6932	21.5	11.0582	55	7		0	88	1.51136	3.53633	21		0	88	11	0.125	6	0.0681818		Sum	5	16	16	137	365	1105	3	213	168	2028		0	88	0	0	0	11	20	47	0	5	5		0	88	60
10		0	70	16.6857	15	5.35289	41	10		0	70	1.85714	3.01343	14		0	70	6	0.0857143	1	0.0142857														0	70	0	0	0	4	14	29	0	18	5		0	70	36
11		0	91	25.7802	24	11.3214	57	9		0	91	1.0989	2.55193	14		0	91	14	0.153846	4	0.043956														0	91	0	3	2	10	26	44	0	5	1		0	91	62
12		0	69	16.4783	16	5.93992	37	5		0	69	1.33333	2.66605	10		0	69	9	0.130435	11	0.15942														0	69	1	0	0	2	12	42	0	5	7		0	69	44
13		0	61	18.7213	17	7.62918	47	4		0	61	1.13115	2.46627	16		0	61	12	0.196721	4	0.0655738														0	61	0	0	0	1	9	39	0	8	4		0	61	34
14		0	356	23.1152	21	13.9753	186	3		0	356	1.07584	3.04472	45		0	356	93	0.261236	21	0.0589888														0	356	1	6	0	20	47	179	0	60	43		0	356	209
15		0	91	19.5714	19	9.10207	73	3		0	91	1.61538	2.6657	11		0	91	18	0.197802	6	0.0659341														0	91	0	0	0	5	13	56	0	7	10		0	91	54
16		0	100	25.04	21	13.9862	101	12		0	100	1.43	2.99243	15		0	100	9	0.09	0	0														0	100	0	1	2	5	17	64	0	10	1		0	100	61
17		0	68	25.1177	20	13.9632	77	7		0	68	1.51471	4.74261	31		0	68	3	0.0441177	6	0.0882353														0	68	0	0	5	4	18	34	0	2	5		0	68	49
		Mean	119.294	21.2313	18.9706	10.3085	75.8824	4.58824		Mean	119.294	1.3844	3.04722	19.1765		Sum	2028	368	0.18146	138	0.0680473														Sum	2028	5	16	16	137	365	1105	3	213	168		Sum	2028	1215
		Median	91	22.216	20	10.6457	73	4		Median	91	1.33333	2.80805	15
		Stdev	91.8537	3.51665	2.72987	3.23292	38.7909	3.31773		Stdev	91.8537	0.288564	0.798233	9.21436
		Max	356	25.7802	24	16.5529	186	12		Max	356	2.02941	4.75843	45
		Min	56	14.5	14	5.22581	26	1		Min	56	0.975207	1.93418	10
										Notes:
										The median positive lymph node count is zero for all pathologists.
										The minimum positive lymph node count is zero for all pathologists.
[truncated: 20 more columns]
